# Supplementary material for: Type I interferons drive MAIT cell functions against bacterial pneumonia
Source: J Exp Med. 2023 Jul 26;220(10):e20230037. doi: 10.1084/jem.20230037 (PMC10373297; doi:10.1084/jem.20230037)
Supplement: Table S1 — shows the human Klebsiella-stimulated MAIT vs. non-stimulated MAITs gene list. [file JEM_20230037_TableS1.xlsx]

## Sheet: Table S1 Klebsiella
Human
Klebsiella-stimulated MAIT vs non-stimulated MAITs
	Upregulated	255			Total DEGs	401
	Downregulated	146
Gene name	Gene description	Log2 FC	lfcSE	stat	p-value	p-adj
CEMIP	cell migration inducing hyaluronidase 1	8.5113	2.09534	4.06201	4.86517e-05	0.0028218
RCAN2	regulator of calcineurin 2	6.35875	1.54776	4.10835	3.98494e-05	0.0024303
EIF3CL	eukaryotic translation initiation factor 3 subunit C like	6.34387	0.810896	7.82328	5.14639e-15	8.12558e-12
AC012085.1	phosphoglycerate mutase 1 (brain) (PGAM1) pseudogene	5.84357	1.13896	5.13061	2.88799e-07	4.88552e-05
NRIR	negative regulator of interferon response	5.44153	1.4367	3.78753	0.000152153	0.00665258
IL11	interleukin 11	4.56935	0.777285	5.8786	4.13742e-09	1.36727e-06
CD38	CD38 molecule	4.49492	0.848526	5.29733	1.17508e-07	2.28739e-05
CTAGE6	CTAGE family member 6	4.42554	1.12561	3.93169	8.43516e-05	0.00419104
CMPK2	cytidine/uridine monophosphate kinase 2	4.36338	0.899557	4.85059	1.23097e-06	0.00015618
IL2RA	interleukin 2 receptor subunit alpha	4.30739	0.85773	5.02185	5.11763e-07	7.73633e-05
IFIT3	interferon induced protein with tetratricopeptide repeats 3	4.0818	0.787174	5.18538	2.15579e-07	3.92741e-05
CCL3	C-C motif chemokine ligand 3	4.079	0.901171	4.52633	6.00164e-06	0.000539768
LAMP3	lysosomal associated membrane protein 3	4.05914	0.359677	11.2855	1.54708e-29	2.1984e-25
IFIT1	interferon induced protein with tetratricopeptide repeats 1	3.85785	0.909979	4.23949	2.24024e-05	0.00156048
IFI44L	interferon induced protein 44 like	3.84037	0.882431	4.35203	1.34881e-05	0.00108822
HMGB1P3	high mobility group box 1 pseudogene 3	3.83116	0.840176	4.55994	5.11672e-06	0.000501275
ARNTL2	aryl hydrocarbon receptor nuclear translocator like 2	3.70326	0.835907	4.43023	9.41313e-06	0.000796194
RSAD2	radical S-adenosyl methionine domain containing 2	3.66047	0.708565	5.16604	2.39108e-07	4.24716e-05
OAS3	2'-5'-oligoadenylate synthetase 3	3.42047	0.705695	4.84695	1.25374e-06	0.000157661
IFI6	interferon alpha inducible protein 6	3.3681	0.7127	4.72583	2.29178e-06	0.000250509
OAS1	2'-5'-oligoadenylate synthetase 1	3.36511	0.65284	5.15458	2.54206e-07	4.4596e-05
STRIP2	striatin interacting protein 2	3.28093	0.783647	4.18674	2.82987e-05	0.00185311
P4HA2	prolyl 4-hydroxylase subunit alpha 2	3.27911	0.82807	3.95995	7.49669e-05	0.00381821
TNFRSF9	TNF receptor superfamily member 9	3.13799	0.399989	7.8452	4.32273e-15	7.67825e-12
AP001610.1	novel transcript	3.1064	0.486484	6.38541	1.70936e-10	8.07263e-08
HDAC9	histone deacetylase 9	3.07788	0.742288	4.14647	3.37637e-05	0.00215149
PRAL	p53 regulation associated lncRNA	3.03929	0.276069	11.0092	3.45154e-28	2.45232e-24
USP18	ubiquitin specific peptidase 18	2.9976	0.641103	4.6757	2.92959e-06	0.000306099
CCL3L1	C-C motif chemokine ligand 3 like 1	2.9534	0.410207	7.19976	6.03167e-13	5.71401e-10
BATF3	basic leucine zipper ATF-like transcription factor 3	2.93118	0.764504	3.8341	0.000126027	0.00567333
MX1	MX dynamin like GTPase 1	2.91197	0.605268	4.81103	1.50151e-06	0.000180817
MT1E	metallothionein 1E	2.90941	0.616643	4.71814	2.38006e-06	0.000258173
USP41	ubiquitin specific peptidase 41	2.87632	0.770482	3.73314	0.000189105	0.00763404
NACAD	NAC alpha domain containing	2.8206	0.5751	4.90454	9.36446e-07	0.000122082
HAPLN3	hyaluronan and proteoglycan link protein 3	2.55964	0.530296	4.82681	1.38735e-06	0.000170479
CBFA2T3	CBFA2/RUNX1 translocation partner 3	2.54014	0.436629	5.81762	5.96925e-09	1.74538e-06
EGR2	early growth response 2	2.50752	0.400592	6.25953	3.86149e-10	1.61388e-07
PLSCR1	phospholipid scramblase 1	2.49747	0.521194	4.79182	1.65278e-06	0.000195717
NEU4	neuraminidase 4	2.47757	0.594105	4.17025	3.04262e-05	0.00195636
MIR3142HG	MIR3142 host gene	2.46828	0.585854	4.21314	2.51846e-05	0.00172885
XAF1	XIAP associated factor 1	2.46445	0.581016	4.24163	2.21905e-05	0.00155334
TYMP	thymidine phosphorylase	2.457	0.282506	8.69714	3.40365e-18	1.6122e-14
MYO1B	myosin IB	2.44512	0.4061	6.02099	1.73351e-09	6.3162e-07
TNFAIP2	TNF alpha induced protein 2	2.40285	0.596185	4.03037	5.56886e-05	0.00310482
EPSTI1	epithelial stromal interaction 1	2.3796	0.306305	7.76873	7.92779e-15	1.12654e-11
LAG3	lymphocyte activating 3	2.37262	0.579889	4.0915	4.28583e-05	0.00255889
ADAM19	ADAM metallopeptidase domain 19	2.32705	0.313338	7.42666	1.11374e-13	1.21741e-10
IFIT2	interferon induced protein with tetratricopeptide repeats 2	2.30837	0.50638	4.55857	5.15033e-06	0.000501275
IFI44	interferon induced protein 44	2.26217	0.538471	4.20109	2.65628e-05	0.00178046
ISG15	ISG15 ubiquitin-like modifier	2.21789	0.529497	4.18867	2.806e-05	0.00184598
IFITM1	interferon induced transmembrane protein 1	2.20073	0.486082	4.52749	5.96896e-06	0.000539768
ABTB2	ankyrin repeat and BTB domain containing 2	2.16155	0.335895	6.4352	1.2331e-10	6.04218e-08
HELZ2	helicase with zinc finger 2	2.12117	0.483838	4.38405	1.16491e-05	0.000979488
MX2	MX dynamin like GTPase 2	2.11055	0.575223	3.66909	0.000243414	0.00910239
TNFRSF18	TNF receptor superfamily member 18	2.04231	0.372297	5.48571	4.11815e-08	9.91847e-06
IRF7	interferon regulatory factor 7	2.04155	0.290223	7.0344	2.00114e-12	1.67272e-09
OASL	2'-5'-oligoadenylate synthetase like	2.03544	0.239183	8.50996	1.73998e-17	4.94503e-14
AKAP2	A-kinase anchoring protein 2	2.03304	0.511334	3.97595	7.00987e-05	0.00366214
FBXO6	F-box protein 6	2.03207	0.400498	5.07386	3.89825e-07	6.08727e-05
LY6E	lymphocyte antigen 6 family member E	1.98389	0.274509	7.22704	4.93634e-13	5.01038e-10
IFI35	interferon induced protein 35	1.96876	0.290372	6.7801	1.2009e-11	8.12611e-09
HERC6	HECT and RLD domain containing E3 ubiquitin protein ligase family member 6	1.95467	0.273137	7.1564	8.28225e-13	7.35568e-10
MIR4435-2HG	MIR4435-2 host gene	1.95138	0.490348	3.97958	6.90364e-05	0.00361995
PIM2	Pim-2 proto-oncogene, serine/threonine kinase	1.88306	0.302649	6.22192	4.91115e-10	1.99393e-07
STAT1	signal transducer and activator of transcription 1	1.87317	0.49202	3.80709	0.000140611	0.00616694
C2CD4A	C2 calcium dependent domain containing 4A	1.85412	0.4376	4.23702	2.26504e-05	0.00157006
TRIM25	tripartite motif containing 25	1.85181	0.269127	6.8808	5.95188e-12	4.22881e-09
EIF2AK2	eukaryotic translation initiation factor 2 alpha kinase 2	1.84692	0.280318	6.58865	4.4383e-11	2.4257e-08
TREX1	three prime repair exonuclease 1	1.81269	0.340667	5.32101	1.03193e-07	2.09482e-05
GBP1	guanylate binding protein 1	1.8086	0.297111	6.08727	1.14853e-09	4.29488e-07
RPS10-NUDT3	RPS10-NUDT3 readthrough	1.78712	0.481275	3.71331	0.000204565	0.00816536
AL390719.1		1.78481	0.43431	4.10954	3.96448e-05	0.0024303
PARP9	poly(ADP-ribose) polymerase family member 9	1.78089	0.281813	6.31941	2.62568e-10	1.13063e-07
LGALS9	galectin 9	1.76772	0.408325	4.32919	1.4966e-05	0.0011685
B3GNT7	UDP-GlcNAc:betaGal beta-1,3-N-acetylglucosaminyltransferase 7	1.76243	0.475335	3.70777	0.00020909	0.00829936
ISG20	interferon stimulated exonuclease gene 20	1.74441	0.267033	6.53257	6.46512e-11	3.40257e-08
NDFIP2	Nedd4 family interacting protein 2	1.71573	0.466573	3.6773	0.000235717	0.00890833
RASGRP3	RAS guanyl releasing protein 3	1.71068	0.361221	4.73582	2.18172e-06	0.000240328
ODF3B	outer dense fiber of sperm tails 3B	1.70996	0.210739	8.11413	4.89278e-16	9.93234e-13
IL4I1	interleukin 4 induced 1	1.68202	0.296328	5.67621	1.37711e-08	3.62383e-06
DDX60	DExD/H-box helicase 60	1.67542	0.294792	5.68339	1.32047e-08	3.54036e-06
SECTM1	secreted and transmembrane 1	1.65308	0.335935	4.92084	8.61735e-07	0.000114442
RTP4	receptor transporter protein 4	1.64843	0.363662	4.53286	5.81898e-06	0.000536933
LAP3	leucine aminopeptidase 3	1.63761	0.246447	6.64486	3.03496e-11	1.79695e-08
IFIT5	interferon induced protein with tetratricopeptide repeats 5	1.60841	0.243309	6.61056	3.82866e-11	2.17621e-08
AC011603.2	novel transcript, antisense to TUBA1B	1.60359	0.4326	3.70686	0.000209847	0.0083062
BST2	bone marrow stromal cell antigen 2	1.58984	0.238959	6.65321	2.86773e-11	1.77176e-08
CSF1	colony stimulating factor 1	1.58779	0.33218	4.7799	1.75382e-06	0.000202813
OAS2	2'-5'-oligoadenylate synthetase 2	1.5856	0.257058	6.16827	6.90434e-10	2.72529e-07
HERC5	HECT and RLD domain containing E3 ubiquitin protein ligase 5	1.55677	0.260731	5.9708	2.36092e-09	8.38716e-07
CBLN3	cerebellin 3 precursor	1.52159	0.384555	3.95676	7.59743e-05	0.00385569
IFIH1	interferon induced with helicase C domain 1	1.47218	0.240743	6.11518	9.64495e-10	3.70418e-07
GBP4	guanylate binding protein 4	1.47082	0.219827	6.69082	2.21919e-11	1.43339e-08
ICAM1	intercellular adhesion molecule 1	1.45913	0.305293	4.77944	1.75785e-06	0.000202813
NEDD4	neural precursor cell expressed, developmentally down-regulated 4, E3 ubiquitin protein ligase	1.45729	0.338691	4.30271	1.68725e-05	0.00125528
DTX3L	deltex E3 ubiquitin ligase 3L	1.4567	0.177411	8.21089	2.19557e-16	5.19983e-13
HSH2D	hematopoietic SH2 domain containing	1.45344	0.287496	5.0555	4.29255e-07	6.63012e-05
MIR155HG	MIR155 host gene	1.43982	0.329829	4.36536	1.26915e-05	0.00105237
SCD	stearoyl-CoA desaturase	1.41639	0.349706	4.05023	5.11675e-05	0.00293182
SAMD9	sterile alpha motif domain containing 9	1.40952	0.238369	5.91316	3.35611e-09	1.13548e-06
ECE1	endothelin converting enzyme 1	1.40656	0.201818	6.96948	3.18122e-12	2.37921e-09
APOL1	apolipoprotein L1	1.40455	0.276126	5.08662	3.64504e-07	5.88591e-05
TRIM22	tripartite motif containing 22	1.39464	0.260612	5.35138	8.7285e-08	1.85122e-05
TAP2	transporter 2, ATP binding cassette subfamily B member	1.3856	0.212629	6.51652	7.19552e-11	3.65173e-08
CD83	CD83 molecule	1.38243	0.343654	4.02274	5.75252e-05	0.00319107
DDX60L	DExD/H-box 60 like	1.37952	0.309777	4.45326	8.45762e-06	0.000723992
IL1R1	interleukin 1 receptor type 1	1.35531	0.310527	4.36456	1.2738e-05	0.00105237
NFE2L3	nuclear factor, erythroid 2 like 3	1.35472	0.365038	3.71117	0.000206305	0.00821176
TRAF4	TNF receptor associated factor 4	1.35049	0.288039	4.68858	2.75112e-06	0.000291742
LGALS3BP	galectin 3 binding protein	1.34019	0.269694	4.96929	6.71995e-07	9.45451e-05
RNF213	ring finger protein 213	1.33938	0.247768	5.4058	6.45214e-08	1.45532e-05
CD68	CD68 molecule	1.32729	0.317333	4.18264	2.88143e-05	0.00187822
STX11	syntaxin 11	1.32657	0.341554	3.88393	0.000102783	0.00483626
RCN1	reticulocalbin 1	1.3121	0.36041	3.64056	0.000272044	0.00976198
APOL6	apolipoprotein L6	1.30794	0.256762	5.09397	3.50641e-07	5.74546e-05
NT5C3A	5'-nucleotidase, cytosolic IIIA	1.3073	0.265266	4.92825	8.29692e-07	0.000112285
CD40LG	CD40 ligand	1.26758	0.323443	3.91901	8.89123e-05	0.0043567
IRAK2	interleukin 1 receptor associated kinase 2	1.26416	0.274466	4.60591	4.10675e-06	0.000410965
LTA	lymphotoxin alpha	1.26066	0.270987	4.65211	3.28556e-06	0.000338318
TMEM140	transmembrane protein 140	1.25986	0.233538	5.39466	6.86537e-08	1.52433e-05
TNF	tumor necrosis factor	1.25528	0.319016	3.93485	8.3249e-05	0.00416538
PARP14	poly(ADP-ribose) polymerase family member 14	1.25276	0.254492	4.92258	8.54092e-07	0.000114442
KSR1	kinase suppressor of ras 1	1.25102	0.279376	4.4779	7.53813e-06	0.000661215
B4GALT5	beta-1,4-galactosyltransferase 5	1.24251	0.265163	4.68585	2.78807e-06	0.00029347
TAP1	transporter 1, ATP binding cassette subfamily B member	1.23829	0.226061	5.47767	4.30954e-08	1.02064e-05
DDX58	DExD/H-box helicase 58	1.23731	0.232297	5.32643	1.00164e-07	2.06279e-05
SAT1	spermidine/spermine N1-acetyltransferase 1	1.23315	0.26718	4.61544	3.92268e-06	0.000395328
TRIM21	tripartite motif containing 21	1.21901	0.268509	4.53994	5.6269e-06	0.000532235
ITGA1	integrin subunit alpha 1	1.21162	0.189883	6.38085	1.76109e-10	8.07263e-08
UBE2L6	ubiquitin conjugating enzyme E2 L6	1.21079	0.230804	5.24597	1.55463e-07	2.90676e-05
LGALS3	galectin 3	1.17396	0.256416	4.57834	4.6868e-06	0.000462496
RNF144A	ring finger protein 144A	1.16607	0.19911	5.85643	4.72915e-09	1.4609e-06
ATF3	activating transcription factor 3	1.16547	0.270688	4.30559	1.66538e-05	0.00125417
STAT2	signal transducer and activator of transcription 2	1.16468	0.238837	4.87645	1.08011e-06	0.000138274
NFKBIZ	NFKB inhibitor zeta	1.16413	0.3009	3.86883	0.000109358	0.00506478
NFKB2	nuclear factor kappa B subunit 2	1.15971	0.256128	4.52786	5.95832e-06	0.000539768
PGAP1	post-GPI attachment to proteins 1	1.15883	0.216079	5.363	8.18489e-08	1.78934e-05
IL21R	interleukin 21 receptor	1.15681	0.301603	3.83554	0.00012529	0.00566995
C17orf49	chromosome 17 open reading frame 49	1.1512	0.273871	4.20342	2.62907e-05	0.00177057
PKM	pyruvate kinase M1/2	1.14534	0.237317	4.82619	1.39167e-06	0.000170479
IL15RA	interleukin 15 receptor subunit alpha	1.13068	0.248893	4.54285	5.54984e-06	0.000529284
CD69	CD69 molecule	1.12124	0.232103	4.83079	1.35989e-06	0.000169509
BMF	Bcl2 modifying factor	1.11625	0.201499	5.53972	3.02952e-08	7.42231e-06
TRAFD1	TRAF-type zinc finger domain containing 1	1.1162	0.194025	5.75287	8.77432e-09	2.39775e-06
TXN	thioredoxin	1.11381	0.265747	4.19125	2.77416e-05	0.00184209
PARP12	poly(ADP-ribose) polymerase family member 12	1.1051	0.268435	4.11683	3.84117e-05	0.00238354
AC010733.2	novel transcript	1.09917	0.280256	3.92201	8.78125e-05	0.00433269
ARHGAP31	Rho GTPase activating protein 31	1.0936	0.271126	4.03354	5.49435e-05	0.0030982
FAS	Fas cell surface death receptor	1.07066	0.190524	5.61957	1.91428e-08	4.9458e-06
CTPS1	CTP synthase 1	1.06829	0.247514	4.31606	1.58836e-05	0.00122666
PSME2	proteasome activator subunit 2	1.06637	0.204592	5.21219	1.86629e-07	3.44415e-05
SPATS2L	spermatogenesis associated serine rich 2 like	1.06482	0.207033	5.14323	2.7006e-07	4.67994e-05
MIR22HG	MIR22 host gene	1.06332	0.266201	3.99442	6.48541e-05	0.00346457
TAF1B	TATA-box binding protein associated factor, RNA polymerase I subunit B	1.05874	0.265767	3.98371	6.78474e-05	0.00357079
CNP	2',3'-cyclic nucleotide 3' phosphodiesterase	1.04092	0.195081	5.33584	9.51049e-08	1.98741e-05
MOV10	Mov10 RISC complex RNA helicase	1.03148	0.205023	5.03104	4.87824e-07	7.45375e-05
CHM	CHM, Rab escort protein 1	1.02812	0.192105	5.35184	8.70641e-08	1.85122e-05
TDRD7	tudor domain containing 7	1.02756	0.214787	4.78408	1.7177e-06	0.000201723
SP110	SP110 nuclear body protein	1.0268	0.193528	5.30567	1.12258e-07	2.23709e-05
SLC6A8	solute carrier family 6 member 8	1.01926	0.271526	3.75383	0.000174154	0.00725726
CD74	CD74 molecule	1.01826	0.239877	4.24492	2.18676e-05	0.00153831
AC083862.2	novel transcript, antisense to C7orf49	1.01458	0.278087	3.64841	0.000263865	0.00954935
KIF3B	kinesin family member 3B	1.01059	0.258905	3.90331	9.4888e-05	0.00455527
IER5	immediate early response 5	1.00526	0.233538	4.30449	1.6737e-05	0.00125417
IFI16	interferon gamma inducible protein 16	0.987235	0.166222	5.93926	2.86309e-09	9.92305e-07
PNPT1	polyribonucleotide nucleotidyltransferase 1	0.985712	0.247055	3.98985	6.6116e-05	0.00350563
MSMO1	methylsterol monooxygenase 1	0.977518	0.22951	4.25915	2.05209e-05	0.00146534
TRAF1	TNF receptor associated factor 1	0.972842	0.165629	5.87361	4.26399e-09	1.37708e-06
SLC43A3	solute carrier family 43 member 3	0.972658	0.248545	3.9134	9.10039e-05	0.00442865
APOL2	apolipoprotein L2	0.965756	0.193386	4.99393	5.91623e-07	8.57853e-05
POP1	POP1 homolog, ribonuclease P/MRP subunit	0.960379	0.242834	3.95488	7.65728e-05	0.00387224
KDM6B	lysine demethylase 6B	0.954015	0.220681	4.32305	1.53886e-05	0.00119493
CYTIP	cytohesin 1 interacting protein	0.95333	0.255315	3.73393	0.000188513	0.0076318
PARP10	poly(ADP-ribose) polymerase family member 10	0.950237	0.212432	4.47313	7.7084e-06	0.000672002
DNAJA1	DnaJ heat shock protein family (Hsp40) member A1	0.944475	0.189987	4.97126	6.65204e-07	9.45254e-05
IFITM2	interferon induced transmembrane protein 2	0.944142	0.230536	4.09541	4.21416e-05	0.00252672
PPM1K	protein phosphatase, Mg2+/Mn2+ dependent 1K	0.933439	0.196479	4.75084	2.02574e-06	0.000226659
ZC3H12D	zinc finger CCCH-type containing 12D	0.933086	0.19813	4.70945	2.48382e-06	0.000267387
PBX4	PBX homeobox 4	0.931984	0.18657	4.99536	5.87257e-07	8.57853e-05
SP100	SP100 nuclear antigen	0.929574	0.215976	4.30406	1.67694e-05	0.00125417
PHF11	PHD finger protein 11	0.927829	0.174933	5.30391	1.1335e-07	2.23709e-05
ZNFX1	zinc finger NFX1-type containing 1	0.914122	0.194962	4.68871	2.74934e-06	0.000291742
AL671277.1	HLA complex group 4 pseudogene 5	0.905226	0.232121	3.89981	9.62688e-05	0.00460599
SYNE3	spectrin repeat containing nuclear envelope family member 3	0.904341	0.226165	3.99859	6.37206e-05	0.00342981
ETV6	ETS variant 6	0.894502	0.242262	3.69229	0.00022224	0.00865213
ENO1	enolase 1	0.894341	0.23221	3.85143	0.000117429	0.0053312
BISPR	BST2 interferon stimulated positive regulator	0.883351	0.218837	4.03657	5.42394e-05	0.00308297
MYD88	MYD88, innate immune signal transduction adaptor	0.882313	0.213256	4.13735	3.51347e-05	0.00220913
IRF1	interferon regulatory factor 1	0.881673	0.182935	4.81959	1.43856e-06	0.000174717
N4BP1	NEDD4 binding protein 1	0.88112	0.17348	5.07907	3.7928e-07	5.98841e-05
ADORA2A	adenosine A2a receptor	0.878232	0.240006	3.6592	0.000252999	0.00931379
CASZ1	castor zinc finger 1	0.87515	0.170507	5.13264	2.85706e-07	4.88552e-05
PML	promyelocytic leukemia	0.870276	0.176197	4.93921	7.84382e-07	0.000107174
SLAMF7	SLAM family member 7	0.864131	0.155444	5.55909	2.71179e-08	6.76044e-06
SQOR	sulfide quinone oxidoreductase	0.853971	0.210415	4.05851	4.93872e-05	0.00285281
NMI	N-myc and STAT interactor	0.84221	0.227977	3.69427	0.000220517	0.00863237
SAMHD1	SAM and HD domain containing deoxynucleoside triphosphate triphosphohydrolase 1	0.841477	0.223151	3.77089	0.000162665	0.0068185
ADGRE5	adhesion G protein-coupled receptor E5	0.83677	0.185252	4.51692	6.27459e-06	0.000557262
ADAR	adenosine deaminase, RNA specific	0.832347	0.160757	5.17765	2.24694e-07	4.04165e-05
TRIM5	tripartite motif containing 5	0.818584	0.191428	4.2762	1.90108e-05	0.00137828
PPIF	peptidylprolyl isomerase F	0.814006	0.208834	3.89786	9.70467e-05	0.00462763
PMAIP1	phorbol-12-myristate-13-acetate-induced protein 1	0.81359	0.212447	3.82962	0.000128341	0.00573499
CMTR1	cap methyltransferase 1	0.813272	0.186918	4.35095	1.35549e-05	0.00108822
CHMP5	charged multivesicular body protein 5	0.806016	0.207087	3.89217	9.93519e-05	0.00470597
SRGN	serglycin	0.802697	0.204984	3.91591	9.00648e-05	0.00439801
HIVEP1	human immunodeficiency virus type I enhancer binding protein 1	0.801434	0.214113	3.74304	0.000181811	0.00740266
SPPL2A	signal peptide peptidase like 2A	0.801326	0.202908	3.94921	7.84091e-05	0.00395104
PSMB9	proteasome subunit beta 9	0.800949	0.179591	4.45985	8.20154e-06	0.000706327
ZC3H12A	zinc finger CCCH-type containing 12A	0.798877	0.193364	4.13147	3.60448e-05	0.00225638
SYNJ2	synaptojanin 2	0.785965	0.201345	3.90358	9.47809e-05	0.00455527
ANXA2	annexin A2	0.783937	0.212768	3.68446	0.000229186	0.0087831
ORMDL2	ORMDL sphingolipid biosynthesis regulator 2	0.781019	0.204347	3.82202	0.000132365	0.00585952
SELENOI	selenoprotein I	0.780378	0.163411	4.77556	1.79211e-06	0.000203727
RGS3	regulator of G protein signaling 3	0.771543	0.185975	4.14863	3.3447e-05	0.00214091
PRDX1	peroxiredoxin 1	0.752888	0.196948	3.82278	0.000131954	0.00585952
B2M	beta-2-microglobulin	0.750563	0.157248	4.77312	1.81395e-06	0.000204573
KCTD17	potassium channel tetramerization domain containing 17	0.749293	0.194064	3.86106	0.000112898	0.00519185
UNC119	unc-119 lipid binding chaperone	0.742549	0.202922	3.65927	0.000252931	0.00931379
TNIP1	TNFAIP3 interacting protein 1	0.724027	0.177256	4.08464	4.41461e-05	0.00262476
PSMA2	proteasome subunit alpha 2	0.719326	0.165172	4.355	1.33069e-05	0.00108673
PSMA6	proteasome subunit alpha 6	0.715841	0.193812	3.69349	0.000221198	0.00863521
BAG1	BCL2 associated athanogene 1	0.707365	0.192048	3.68328	0.000230254	0.00879545
PSME1	proteasome activator subunit 1	0.703705	0.172879	4.0705	4.69124e-05	0.00274709
CASP7	caspase 7	0.697993	0.176988	3.94373	8.02242e-05	0.00402822
TAPBP	TAP binding protein	0.690899	0.189516	3.6456	0.000266767	0.00962122
ABAT	4-aminobutyrate aminotransferase	0.684768	0.18417	3.71812	0.000200708	0.0080795
HMGCR	3-hydroxy-3-methylglutaryl-CoA reductase	0.680996	0.177869	3.82863	0.000128857	0.00573997
HLA-C	major histocompatibility complex, class I, C	0.679425	0.137347	4.94677	7.54543e-07	0.000104098
PIM3	Pim-3 proto-oncogene, serine/threonine kinase	0.671637	0.165822	4.05034	5.11441e-05	0.00293182
HLA-B	major histocompatibility complex, class I, B	0.669917	0.148081	4.52398	6.06861e-06	0.000542358
WDR11	WD repeat domain 11	0.66605	0.181861	3.66242	0.000249845	0.00924557
TMEM123	transmembrane protein 123	0.663718	0.16984	3.90791	9.3099e-05	0.00449979
GNG5	G protein subunit gamma 5	0.663463	0.177004	3.7483	0.000178037	0.00733304
TXNRD1	thioredoxin reductase 1	0.659201	0.14225	4.6341	3.58495e-06	0.00036649
NLRC5	NLR family CARD domain containing 5	0.656614	0.176683	3.71635	0.000202123	0.00809062
HLA-A	major histocompatibility complex, class I, A	0.650418	0.176537	3.68432	0.000229313	0.0087831
KIAA0040	KIAA0040	0.648438	0.153782	4.21661	2.48006e-05	0.00171076
TANK	TRAF family member associated NFKB activator	0.647863	0.151742	4.26951	1.95907e-05	0.00140598
HIVEP2	human immunodeficiency virus type I enhancer binding protein 2	0.64506	0.158059	4.08113	4.48169e-05	0.00265353
TRANK1	tetratricopeptide repeat and ankyrin repeat containing 1	0.640595	0.150471	4.25728	2.06934e-05	0.00147026
EIF4ENIF1	eukaryotic translation initiation factor 4E nuclear import factor 1	0.636887	0.160432	3.96983	7.19246e-05	0.00370645
OXSR1	oxidative stress responsive 1	0.622913	0.16935	3.67825	0.000234838	0.0088988
EIF5A	eukaryotic translation initiation factor 5A	0.616242	0.168004	3.66802	0.000244438	0.0091167
RTCB	RNA 2',3'-cyclic phosphate and 5'-OH ligase	0.601929	0.159436	3.77536	0.000159779	0.00672685
IL32	interleukin 32	0.595274	0.162121	3.67178	0.000240863	0.00907867
GBP2	guanylate binding protein 2	0.594486	0.163661	3.63241	0.000280784	0.00994998
GLRX3	glutaredoxin 3	0.592922	0.162262	3.6541	0.000258085	0.00942774
KLF10	Kruppel like factor 10	0.577587	0.156685	3.68629	0.00022755	0.00876283
ARFGEF2	ADP ribosylation factor guanine nucleotide exchange factor 2	0.564514	0.154739	3.64818	0.000264102	0.00954935
GSTP1	glutathione S-transferase pi 1	0.563112	0.145296	3.87561	0.000106359	0.00497158
LPXN	leupaxin	0.554849	0.149973	3.69966	0.000215892	0.00849812
TMEM170A	transmembrane protein 170A	0.552008	0.145843	3.78494	0.000153743	0.00666062
CASP1	caspase 1	0.547867	0.148278	3.69486	0.000220009	0.00863237
PFKP	phosphofructokinase, platelet	0.524172	0.139397	3.76028	0.000169721	0.00709333
OGDH	oxoglutarate dehydrogenase	0.509613	0.13889	3.66917	0.000243335	0.00910239
BCL11B	B cell CLL/lymphoma 11B	-0.499197	0.131875	-3.78537	0.000153482	0.00666062
PIP4K2A	phosphatidylinositol-5-phosphate 4-kinase type 2 alpha	-0.505516	0.120436	-4.19738	2.70018e-05	0.00180139
ADCY7	adenylate cyclase 7	-0.505892	0.138384	-3.65572	0.000256466	0.00939272
ADD3	adducin 3	-0.513351	0.135718	-3.78247	0.000155278	0.00667992
RNASET2	ribonuclease T2	-0.53789	0.1342	-4.00811	6.12055e-05	0.0033323
ZFP36L2	ZFP36 ring finger protein like 2	-0.545643	0.133849	-4.07656	4.57062e-05	0.00269496
ZMYM3	zinc finger MYM-type containing 3	-0.552963	0.147356	-3.75258	0.000175024	0.00725916
S1PR1	sphingosine-1-phosphate receptor 1	-0.564418	0.150714	-3.74496	0.000180423	0.00738851
PBXIP1	PBX homeobox interacting protein 1	-0.565754	0.125752	-4.49896	6.82883e-06	0.000602718
TSHZ1	teashirt zinc finger homeobox 1	-0.570047	0.15204	-3.74932	0.000177315	0.00732457
ABCB1	ATP binding cassette subfamily B member 1	-0.593438	0.149433	-3.97126	7.14938e-05	0.00370645
TC2N	tandem C2 domains, nuclear	-0.599587	0.158674	-3.77875	0.000157619	0.00667992
PLCB2	phospholipase C beta 2	-0.611375	0.157028	-3.89341	9.88459e-05	0.00469766
PLCG1	phospholipase C gamma 1	-0.614925	0.149907	-4.10205	4.09502e-05	0.0024763
NLRP1	NLR family pyrin domain containing 1	-0.619982	0.127073	-4.87894	1.06656e-06	0.00013778
F2R	coagulation factor II thrombin receptor	-0.621321	0.15007	-4.14022	3.46974e-05	0.00219133
AMPD2	adenosine monophosphate deaminase 2	-0.625522	0.155583	-4.0205	5.80749e-05	0.00319862
RBL2	RB transcriptional corepressor like 2	-0.629794	0.153291	-4.10848	3.98271e-05	0.0024303
SLC12A6	solute carrier family 12 member 6	-0.636519	0.174383	-3.65013	0.000262112	0.00952587
MIGA2	mitoguardin 2	-0.638032	0.159952	-3.98888	6.63848e-05	0.0035068
RPL4	ribosomal protein L4	-0.647173	0.17129	-3.77823	0.000157949	0.00667992
SPON1	spondin 1	-0.650608	0.178849	-3.63775	0.000275034	0.0098197
TRAF3IP3	TRAF3 interacting protein 3	-0.652565	0.176856	-3.68981	0.000224423	0.00871324
IL16	interleukin 16	-0.653199	0.157674	-4.14272	3.43213e-05	0.00217726
ARHGAP4	Rho GTPase activating protein 4	-0.663018	0.155242	-4.27087	1.94709e-05	0.00140448
ATP8A1	ATPase phospholipid transporting 8A1	-0.668921	0.147462	-4.53623	5.72694e-06	0.000535394
BDH1	3-hydroxybutyrate dehydrogenase 1	-0.674437	0.173847	-3.87949	0.000104677	0.00490909
TPCN1	two pore segment channel 1	-0.67722	0.179396	-3.775	0.000160005	0.00672685
TBC1D2B	TBC1 domain family member 2B	-0.681312	0.169397	-4.02197	5.77132e-05	0.00319107
PARVG	parvin gamma	-0.684951	0.182946	-3.74401	0.000181105	0.00739512
AC240274.1	neuroblastoma breakpoint family member 1	-0.697318	0.184199	-3.78567	0.000153294	0.00666062
FAM78A	family with sequence similarity 78 member A	-0.698076	0.180442	-3.86869	0.000109422	0.00506478
DENND2D	DENN domain containing 2D	-0.702797	0.179287	-3.91996	8.8562e-05	0.00435456
YPEL3	yippee like 3	-0.707613	0.176613	-4.00658	6.16036e-05	0.00334117
TSC22D3	TSC22 domain family member 3	-0.731173	0.145725	-5.01747	5.23562e-07	7.83139e-05
ABCA2	ATP binding cassette subfamily A member 2	-0.738339	0.163031	-4.52884	5.93097e-06	0.000539768
BLK	BLK proto-oncogene, Src family tyrosine kinase	-0.743267	0.170781	-4.35216	1.34805e-05	0.00108822
HEMK1	HemK methyltransferase family member 1	-0.747596	0.16433	-4.54935	5.38119e-06	0.000519325
RASGRF2	Ras protein specific guanine nucleotide releasing factor 2	-0.769838	0.205561	-3.74506	0.000180347	0.00738851
AL359220.1	novel transcript, antisense to PRKCH	-0.785058	0.205631	-3.81779	0.000134651	0.00594221
EIF3L	eukaryotic translation initiation factor 3 subunit L	-0.78555	0.18805	-4.17734	2.94943e-05	0.00190506
PCMTD2	protein-L-isoaspartate (D-aspartate) O-methyltransferase domain containing 2	-0.787008	0.21348	-3.68656	0.000227304	0.00876283
LTBP3	latent transforming growth factor beta binding protein 3	-0.787144	0.187908	-4.18898	2.80213e-05	0.00184598
RASA3	RAS p21 protein activator 3	-0.795172	0.196671	-4.04316	5.27361e-05	0.00300956
ADCY3	adenylate cyclase 3	-0.807579	0.18618	-4.33763	1.44025e-05	0.00114335
SEPT9	septin 9	-0.811462	0.201343	-4.03026	5.57163e-05	0.00310482
TBC1D10C	TBC1 domain family member 10C	-0.81353	0.145918	-5.57524	2.47184e-08	6.27229e-06
CRTAP	cartilage associated protein	-0.815796	0.215916	-3.7783	0.000157901	0.00667992
YPEL2	yippee like 2	-0.817795	0.202666	-4.03519	5.45579e-05	0.00308872
OBSCN	obscurin, cytoskeletal calmodulin and titin-interacting RhoGEF	-0.818485	0.20301	-4.03174	5.53654e-05	0.00310482
PASK	PAS domain containing serine/threonine kinase	-0.820802	0.205487	-3.99443	6.48494e-05	0.00346457
SIGIRR	single Ig and TIR domain containing	-0.821447	0.189568	-4.33325	1.46925e-05	0.00115989
TCF7	transcription factor 7	-0.834856	0.225344	-3.70481	0.000211547	0.00835024
COL5A3	collagen type V alpha 3 chain	-0.844978	0.223592	-3.7791	0.000157396	0.00667992
SMARCD3	SWI/SNF related, matrix associated, actin dependent regulator of chromatin, subfamily d, member 3	-0.846937	0.201115	-4.21121	2.54009e-05	0.00173532
KLC4	kinesin light chain 4	-0.851768	0.197677	-4.30889	1.64074e-05	0.00124678
GPATCH11	G-patch domain containing 11	-0.859793	0.216551	-3.9704	7.17521e-05	0.00370645
MEGF6	multiple EGF like domains 6	-0.872124	0.212607	-4.10204	4.09522e-05	0.0024763
AC005332.4	novel transcript	-0.897649	0.237565	-3.77855	0.000157745	0.00667992
OSBPL7	oxysterol binding protein like 7	-0.902217	0.177136	-5.09337	3.51763e-07	5.74546e-05
LINC00680	long intergenic non-protein coding RNA 680	-0.902433	0.236848	-3.81018	0.000138867	0.00610929
CFAP44	cilia and flagella associated protein 44	-0.90311	0.212524	-4.24944	2.14302e-05	0.00151504
MYO1F	myosin IF	-0.906442	0.188813	-4.80073	1.58086e-06	0.000188773
FBXO32	F-box protein 32	-0.910925	0.250309	-3.6392	0.000273483	0.00978889
CFH	complement factor H	-0.918964	0.229504	-4.00412	6.22475e-05	0.00336326
ZBTB20	zinc finger and BTB domain containing 20	-0.922948	0.214978	-4.29323	1.76095e-05	0.00129653
TBCD	tubulin folding cofactor D	-0.933815	0.123817	-7.5419	4.63178e-14	5.48481e-11
SLC35E2A	solute carrier family 35 member E2A	-0.939509	0.230827	-4.07018	4.69769e-05	0.00274709
EOMES	eomesodermin	-0.940059	0.242904	-3.87008	0.0001088	0.00506478
RHPN1	rhophilin Rho GTPase binding protein 1	-0.94849	0.245879	-3.85755	0.000114529	0.00522976
AHNAK	AHNAK nucleoprotein	-0.953207	0.246642	-3.86474	0.000111206	0.00513062
PLXND1	plexin D1	-0.960038	0.136806	-7.01751	2.25853e-12	1.78299e-09
TMC6	transmembrane channel like 6	-0.962683	0.166964	-5.7658	8.12721e-09	2.26446e-06
AL162151.2	pseudogene similar to part of ribosomal protein L3 (RPL3)	-0.962923	0.223192	-4.31433	1.60091e-05	0.00122967
ABCA7	ATP binding cassette subfamily A member 7	-0.967928	0.16562	-5.84426	5.08826e-09	1.53839e-06
STMN3	stathmin 3	-0.977015	0.268773	-3.63509	0.000277883	0.00987178
AK1	adenylate kinase 1	-0.982307	0.226792	-4.33132	1.4822e-05	0.00116365
FCMR	Fc fragment of IgM receptor	-1.00763	0.23522	-4.28378	1.83742e-05	0.00133896
AC104452.1	novel protein	-1.01833	0.256531	-3.96961	7.19902e-05	0.00370645
KDM7A-DT	KDM7A divergent transcript	-1.02337	0.266931	-3.83383	0.000126163	0.00567333
NTNG2	netrin G2	-1.03383	0.268046	-3.85692	0.000114826	0.00522976
SNX30	sorting nexin family member 30	-1.03748	0.222267	-4.66771	3.04576e-06	0.000315914
EPHA4	EPH receptor A4	-1.04293	0.283206	-3.68257	0.000230892	0.00879616
RNF166	ring finger protein 166	-1.05889	0.201296	-5.26035	1.43778e-07	2.72411e-05
TRG-AS1	T cell receptor gamma locus antisense RNA 1	-1.06266	0.234414	-4.53324	5.80846e-06	0.000536933
ZNF681	zinc finger protein 681	-1.07168	0.283352	-3.78214	0.000155488	0.00667992
C11orf21	chromosome 11 open reading frame 21	-1.09303	0.281129	-3.88801	0.000101069	0.00477141
TRIM66	tripartite motif containing 66	-1.09752	0.300189	-3.65611	0.000256074	0.00939272
PCNX2	pecanex 2	-1.10161	0.190568	-5.78065	7.44146e-09	2.11486e-06
AC087741.1	novel transcript, antisense to CARD14	-1.11001	0.218326	-5.08421	3.69165e-07	5.8942e-05
AL121839.2	novel transcript, intronic to CATSPERB	-1.11087	0.244746	-4.53887	5.65569e-06	0.000532235
KLRB1	killer cell lectin like receptor B1	-1.11352	0.297969	-3.73704	0.000186202	0.00755981
CBX7	chromobox 7	-1.11692	0.245569	-4.54827	5.40888e-06	0.000519325
GPD1L	glycerol-3-phosphate dehydrogenase 1 like	-1.1404	0.272829	-4.1799	2.91636e-05	0.0018923
ALS2CL	ALS2 C-terminal like	-1.15029	0.273643	-4.2036	2.62705e-05	0.00177057
COL5A1	collagen type V alpha 1 chain	-1.1683	0.298828	-3.9096	9.24497e-05	0.00448365
CTSF	cathepsin F	-1.21655	0.222788	-5.46057	4.74596e-08	1.10558e-05
ANO8	anoctamin 8	-1.22821	0.327322	-3.7523	0.000175221	0.00725916
MAP3K14-AS1	MAP3K14 antisense RNA 1	-1.23182	0.2864	-4.30105	1.69987e-05	0.00125808
SLC2A11	solute carrier family 2 member 11	-1.23921	0.284325	-4.35843	1.30998e-05	0.001076
LTK	leukocyte receptor tyrosine kinase	-1.25147	0.261919	-4.77808	1.7698e-06	0.000202813
CD52	CD52 molecule	-1.2682	0.345543	-3.67018	0.000242384	0.00910239
AC020659.1	novel transcript, antisense to SPTBN5	-1.27065	0.216469	-5.86987	4.36137e-09	1.37722e-06
POLR2J4	RNA polymerase II subunit J4, pseudogene	-1.28605	0.326946	-3.93351	8.37132e-05	0.00417391
AC105233.5	novel transcript	-1.30648	0.338496	-3.85967	0.000113542	0.00520462
LINC002481	long intergenic non-protein coding RNA 2481	-1.31042	0.322126	-4.06805	4.74074e-05	0.0027609
TMEM91	transmembrane protein 91	-1.31258	0.266894	-4.91799	8.74392e-07	0.000115047
GDPD3	glycerophosphodiester phosphodiesterase domain containing 3	-1.32256	0.363678	-3.63664	0.00027622	0.00983732
ASB13	ankyrin repeat and SOCS box containing 13	-1.3382	0.364946	-3.66685	0.000245556	0.00913444
TNRC6C-AS1	TNRC6C antisense RNA 1	-1.36311	0.287749	-4.73716	2.16732e-06	0.000240328
KLF2	Kruppel like factor 2	-1.37068	0.368762	-3.71697	0.000201625	0.00809062
PEG13	paternally expressed 13	-1.37551	0.376675	-3.65171	0.0002605	0.00949153
AL357060.1		-1.38392	0.261409	-5.29406	1.19629e-07	2.2972e-05
TMC8	transmembrane channel like 8	-1.39259	0.21854	-6.37227	1.86254e-10	8.27086e-08
DYNC2H1	dynein cytoplasmic 2 heavy chain 1	-1.39644	0.34831	-4.00919	6.09285e-05	0.00332998
MATK	megakaryocyte-associated tyrosine kinase	-1.40386	0.315846	-4.44476	8.79885e-06	0.000748693
CPNE7	copine 7	-1.42837	0.287878	-4.96171	6.98755e-07	9.73462e-05
RASGRP2	RAS guanyl releasing protein 2	-1.43516	0.28781	-4.98648	6.14888e-07	8.82581e-05
TPM2	tropomyosin 2	-1.46353	0.368997	-3.96624	7.30145e-05	0.00374562
FAM43A	family with sequence similarity 43 member A	-1.47434	0.329748	-4.47111	7.78143e-06	0.000674232
TFAP4	transcription factor AP-4	-1.50237	0.300437	-5.0006	5.71526e-07	8.45978e-05
DLEC1	DLEC1, cilia and flagella associated protein	-1.52793	0.356649	-4.28413	1.83452e-05	0.00133896
LINC02273	long intergenic non-protein coding RNA 2273	-1.53196	0.420559	-3.64267	0.000269827	0.00970692
PLA2G4B	phospholipase A2 group IVB	-1.55727	0.378587	-4.11337	3.89923e-05	0.00240905
WDR86-AS1	WDR86 antisense RNA 1	-1.57598	0.401567	-3.92457	8.68846e-05	0.00430185
LRP1	LDL receptor related protein 1	-1.60451	0.295028	-5.4385	5.37303e-08	1.23146e-05
UBL7-AS1	UBL7 antisense RNA 1 (head to head)	-1.62719	0.424582	-3.83244	0.000126877	0.00568746
PRSS35	serine protease 35	-1.65775	0.324964	-5.10134	3.37256e-07	5.63812e-05
RASGEF1A	RasGEF domain family member 1A	-1.67937	0.45628	-3.68056	0.000232721	0.00884216
SLC22A18	solute carrier family 22 member 18	-1.74078	0.397324	-4.38125	1.17999e-05	0.000986332
TTLL1	tubulin tyrosine ligase like 1	-1.78864	0.488285	-3.66311	0.00024917	0.00924465
C21orf58	chromosome 21 open reading frame 58	-1.9045	0.4808	-3.9611	7.46052e-05	0.00381345
GSTM2	glutathione S-transferase mu 2	-1.93687	0.445449	-4.34812	1.37308e-05	0.00109615
SGSM1	small G protein signaling modulator 1	-1.94632	0.527901	-3.6869	0.000227003	0.00876283
AC010175.1	novel transcript	-1.9561	0.517572	-3.77938	0.000157216	0.00667992
APOLD1	apolipoprotein L domain containing 1	-1.99583	0.43196	-4.62039	3.8302e-06	0.000388765
HLA-DMB	major histocompatibility complex, class II, DM beta	-2.20124	0.378465	-5.81624	6.01856e-09	1.74538e-06
CCR2	C-C motif chemokine receptor 2	-2.33845	0.304862	-7.67053	1.71287e-14	2.21272e-11
AL034550.2		-2.39518	0.59736	-4.00962	6.08174e-05	0.00332998
C13orf46	chromosome 13 open reading frame 46	-2.68739	0.584337	-4.59904	4.24446e-06	0.000421775
KHK	ketohexokinase	-2.93571	0.697424	-4.20936	2.56098e-05	0.00174122
CABP4	calcium binding protein 4	-3.29218	0.798431	-4.12332	3.73453e-05	0.00232753
ADAMTS1	ADAM metallopeptidase with thrombospondin type 1 motif 1	-4.1344	1.03581	-3.99146	6.56679e-05	0.00349491
CSF1R	colony stimulating factor 1 receptor	-5.38398	1.31295	-4.10069	4.11926e-05	0.00248029
SIGLEC17P	sialic acid binding Ig like lectin 17, pseudogene	-6.05293	1.40417	-4.31068	1.62754e-05	0.00124341
AC008878.3	Rho/Rac guanine nucleotide exchange factor 18	-9.80312	1.14138	-8.58884	8.78489e-18	3.12083e-14
