# Supplementary material for: Type I interferons drive MAIT cell functions against bacterial pneumonia
Source: J Exp Med. 2023 Jul 26;220(10):e20230037. doi: 10.1084/jem.20230037 (PMC10373297; doi:10.1084/jem.20230037)
Supplement: Table S2 — shows the human INFα-stimulated MAIT vs. non-stimulated MAITs gene list. [file JEM_20230037_TableS2.xlsx]

## Sheet: Table S2 IFNalpha
Human
IFNα-stimulated MAIT vs non-stimulated MAITs
	Upregulated	442			Total DEGs	627
	Downregulated	185
Gene name	Gene description	Log2 FC	lfcSE	stat	p-value	p-adj
AL162726.3	serine palmitoyltransferase long chain base subunit 1 (SPTLC1) pseudogene	24.8192	3.47888	7.13426	9.73107e-13	8.10822e-11
OR52K3P	olfactory receptor family 52 subfamily K member 3 pseudogene	7.76679	1.41177	5.50146	3.76654e-08	1.87726e-06
LINC00487	long intergenic non-protein coding RNA 487	7.53809	1.80172	4.18383	2.86633e-05	0.000865653
BCL2L14	BCL2 like 14	7.53753	1.58021	4.76994	1.84277e-06	7.12889e-05
NRIR	negative regulator of interferon response	7.46662	1.2688	5.88478	3.98572e-09	2.24083e-07
LINC02574	long intergenic non-protein coding RNA 2574	7.181	1.52201	4.7181	2.38063e-06	9.10128e-05
CTAGE8	CTAGE family member 8	6.85212	1.40991	4.85999	1.17393e-06	4.66357e-05
PLSCR2	phospholipid scramblase 2	6.7415	1.81692	3.71041	0.000206925	0.00478253
CASC2	cancer susceptibility 2	6.67605	1.71123	3.90131	9.56747e-05	0.00250326
EIF3CL	eukaryotic translation initiation factor 3 subunit C like	6.51868	0.984136	6.62376	3.50175e-11	2.50645e-09
CMPK2	cytidine/uridine monophosphate kinase 2	6.39219	1.01725	6.28381	3.30381e-10	2.10393e-08
IFIT1	interferon induced protein with tetratricopeptide repeats 1	6.36528	0.881615	7.22002	5.19807e-13	4.49246e-11
IFIT3	interferon induced protein with tetratricopeptide repeats 3	6.31676	0.696553	9.06859	1.20564e-19	1.81382e-17
AP001458.2	novel protein	6.25221	1.58261	3.95057	7.79647e-05	0.00210078
AC138904.1	novel transcript LOC100506705	5.90829	1.61797	3.65167	0.000260537	0.00583166
CD38	CD38 molecule	5.63523	0.550325	10.2398	1.31479e-24	2.63738e-22
ETV7	ETS variant 7	5.53843	1.0706	5.17321	2.30102e-07	1.0243e-05
RSAD2	radical S-adenosyl methionine domain containing 2	5.52449	0.78546	7.03344	2.01503e-12	1.62887e-10
PTPRD	protein tyrosine phosphatase, receptor type D	5.30311	1.51774	3.49407	0.000475717	0.00980894
LAMP3	lysosomal associated membrane protein 3	5.27684	0.642686	8.21061	2.20059e-16	2.43232e-14
IFI44L	interferon induced protein 44 like	5.25276	1.07497	4.88642	1.02685e-06	4.12975e-05
MAOA	monoamine oxidase A	5.21417	1.30656	3.99077	6.58595e-05	0.00179545
CYP2J2	cytochrome P450 family 2 subfamily J member 2	5.19026	0.975037	5.32314	1.01989e-07	4.83122e-06
AC104837.2	ribosomal protein L23 (RPL23) pseudogene	4.98671	1.31862	3.78176	0.000155725	0.0037596
OAS1	2'-5'-oligoadenylate synthetase 1	4.87015	0.820351	5.93666	2.90883e-09	1.65254e-07
IFI6	interferon alpha inducible protein 6	4.84279	0.624069	7.76003	8.49103e-15	8.41233e-13
OAS3	2'-5'-oligoadenylate synthetase 3	4.82692	0.74034	6.51987	7.03681e-11	4.80395e-09
USP41	ubiquitin specific peptidase 41	4.77346	0.49917	9.5628	1.1461e-21	1.86218e-19
IFIT2	interferon induced protein with tetratricopeptide repeats 2	4.66482	0.383867	12.1522	5.58541e-34	2.11051e-31
HMGB1P3	high mobility group box 1 pseudogene 3	4.55589	0.730684	6.2351	4.51497e-10	2.78932e-08
USP18	ubiquitin specific peptidase 18	4.55048	0.61285	7.42512	1.12679e-13	1.04617e-11
AP001610.1	novel transcript	4.30581	0.363695	11.8391	2.45171e-32	8.12966e-30
AC012085.1	phosphoglycerate mutase 1 (brain) (PGAM1) pseudogene	4.28174	1.15255	3.71501	0.000203197	0.00470977
LY6E-DT	LY6E divergent transcript	4.23528	1.02056	4.14994	3.32565e-05	0.000981363
MX1	MX dynamin like GTPase 1	4.21353	0.60505	6.96393	3.30918e-12	2.61008e-10
PRAL	p53 regulation associated lncRNA	3.9412	0.198003	19.9048	3.70077e-88	3.00651e-84
NEXN	nexilin F-actin binding protein	3.80592	0.53798	7.07446	1.50037e-12	1.23121e-10
ISG15	ISG15 ubiquitin-like modifier	3.66353	0.406224	9.0185	1.90674e-19	2.79105e-17
PLSCR1	phospholipid scramblase 1	3.63583	0.376464	9.65783	4.55417e-22	7.62847e-20
AC069528.2	TEC	3.61531	0.627343	5.76289	8.26845e-09	4.43385e-07
IFI44	interferon induced protein 44	3.57615	0.557135	6.41882	1.37331e-10	9.10754e-09
LGALS9	galectin 9	3.44202	0.531604	6.47478	9.49472e-11	6.38122e-09
IFITM1	interferon induced transmembrane protein 1	3.43947	0.425402	8.08522	6.2051e-16	6.67685e-14
XAF1	XIAP associated factor 1	3.43558	0.585267	5.8701	4.3552e-09	2.4234e-07
OASL	2'-5'-oligoadenylate synthetase like	3.36338	0.37382	8.99733	2.31278e-19	3.32549e-17
MX2	MX dynamin like GTPase 2	3.36299	0.517553	6.49786	8.14723e-11	5.53875e-09
GBP1P1	guanylate binding protein 1 pseudogene 1	3.3407	0.597114	5.59474	2.2095e-08	1.12187e-06
AKAP2	A-kinase anchoring protein 2	3.29368	0.306839	10.7342	7.0312e-27	1.70512e-24
GCNT2	glucosaminyl (N-acetyl) transferase 2 (I blood group)	3.24439	0.875931	3.70393	0.000212286	0.00488559
AL645608.5	novel transcript	3.24051	0.923803	3.50779	0.000451839	0.00934031
HELZ2	helicase with zinc finger 2	3.23661	0.525407	6.16019	7.26556e-10	4.38851e-08
EPSTI1	epithelial stromal interaction 1	3.22797	0.450597	7.16377	7.84888e-13	6.6077e-11
ZBP1	Z-DNA binding protein 1	3.20552	0.508246	6.30702	2.8446e-10	1.83409e-08
AC107067.1		3.16104	0.744491	4.24591	2.17705e-05	0.000672486
RTP4	receptor transporter protein 4	3.08416	0.273418	11.28	1.64666e-29	4.77767e-27
AC026464.6	novel protein, COG8-PDF readthrough	3.07133	0.857587	3.58137	0.000341801	0.00732663
LY6E	lymphocyte antigen 6 family member E	3.06105	0.464215	6.59404	4.28014e-11	2.99758e-09
MDK	midkine	3.03469	0.429842	7.06001	1.66489e-12	1.35935e-10
AC116407.2	novel transcript	3.02046	0.480713	6.28329	3.31491e-10	2.10393e-08
LAG3	lymphocyte activating 3	2.9699	0.401971	7.38833	1.48685e-13	1.35721e-11
MT2A	metallothionein 2A	2.95627	0.452693	6.53041	6.55884e-11	4.49654e-09
TYMP	thymidine phosphorylase	2.92865	0.162193	18.0565	7.00679e-73	2.84616e-69
HERC5	HECT and RLD domain containing E3 ubiquitin protein ligase 5	2.91141	0.326541	8.91591	4.83811e-19	6.89558e-17
IFI35	interferon induced protein 35	2.89699	0.330724	8.75954	1.96051e-18	2.5689e-16
SAMD9L	sterile alpha motif domain containing 9 like	2.85194	0.380551	7.49423	6.66908e-14	6.29995e-12
AC008079.1	novel transcript, antisense to TUBA8	2.85145	0.524355	5.43801	5.38778e-08	2.63676e-06
AGRN	agrin	2.84611	0.185132	15.3734	2.46852e-53	4.4565e-50
PLVAP	plasmalemma vesicle associated protein	2.82448	0.729841	3.87	0.000108835	0.00280245
STAP1	signal transducing adaptor family member 1	2.79846	0.714601	3.91611	8.99898e-05	0.00237749
FBXO6	F-box protein 6	2.77603	0.263441	10.5376	5.79764e-26	1.27297e-23
IRF7	interferon regulatory factor 7	2.76649	0.43975	6.29105	3.15327e-10	2.0171e-08
HERC6	HECT and RLD domain containing E3 ubiquitin protein ligase family member 6	2.75424	0.330079	8.34419	7.17041e-17	8.32178e-15
DDX60	DExD/H-box helicase 60	2.73084	0.457466	5.96948	2.38004e-09	1.36646e-07
CD68	CD68 molecule	2.72438	0.477369	5.70708	1.14931e-08	6.04337e-07
TREX1	three prime repair exonuclease 1	2.7216	0.210159	12.9502	2.34365e-38	1.22838e-35
STAT1	signal transducer and activator of transcription 1	2.71439	0.355737	7.63032	2.34164e-14	2.27826e-12
PARP9	poly(ADP-ribose) polymerase family member 9	2.6802	0.326331	8.21313	2.15499e-16	2.39823e-14
EIF2AK2	eukaryotic translation initiation factor 2 alpha kinase 2	2.66846	0.403733	6.60945	3.85739e-11	2.72499e-09
DDX60L	DExD/H-box 60 like	2.6613	0.286459	9.29032	1.53826e-20	2.40324e-18
HSH2D	hematopoietic SH2 domain containing	2.65371	0.449584	5.90259	3.57839e-09	2.02584e-07
ISG20	interferon stimulated exonuclease gene 20	2.64896	0.125299	21.1412	3.32668e-99	5.40518e-95
TRIM25	tripartite motif containing 25	2.60535	0.437157	5.95975	2.52619e-09	1.44527e-07
RASGRP3	RAS guanyl releasing protein 3	2.6029	0.269838	9.64615	5.10358e-22	8.46152e-20
OAS2	2'-5'-oligoadenylate synthetase 2	2.58701	0.374344	6.91078	4.81981e-12	3.76501e-10
FAR2	fatty acyl-CoA reductase 2	2.55569	0.511348	4.99795	5.79415e-07	2.43265e-05
DDX58	DExD/H-box helicase 58	2.53316	0.127705	19.836	1.4567e-87	7.8895e-84
ODF3B	outer dense fiber of sperm tails 3B	2.49961	0.203993	12.2534	1.61102e-34	6.54398e-32
SSTR3	somatostatin receptor 3	2.453	0.321551	7.62866	2.37209e-14	2.29415e-12
AC009950.1	novel transcript, antisense to SP110	2.36422	0.563109	4.19851	2.68682e-05	0.000817518
SAMD9	sterile alpha motif domain containing 9	2.36264	0.1485	15.91	5.40239e-57	1.25397e-53
TNFSF10	TNF superfamily member 10	2.34933	0.179725	13.0718	4.7699e-39	2.67246e-36
ECE1	endothelin converting enzyme 1	2.34115	0.143319	16.3353	5.53987e-60	1.5002e-56
MAFB	MAF bZIP transcription factor B	2.31461	0.56026	4.13131	3.60695e-05	0.00105159
PNPT1	polyribonucleotide nucleotidyltransferase 1	2.30478	0.164679	13.9956	1.65794e-44	1.07753e-41
IFIH1	interferon induced with helicase C domain 1	2.30411	0.155246	14.8417	7.87631e-50	9.14102e-47
NT5C3A	5'-nucleotidase, cytosolic IIIA	2.2804	0.150553	15.1468	7.95202e-52	1.0767e-48
GBP1	guanylate binding protein 1	2.2592	0.181721	12.4322	1.7467e-35	7.46854e-33
PGAP1	post-GPI attachment to proteins 1	2.24516	0.153046	14.6698	1.00685e-48	9.62309e-46
LAP3	leucine aminopeptidase 3	2.2321	0.179356	12.4451	1.48709e-35	6.53032e-33
BUB1	BUB1 mitotic checkpoint serine/threonine kinase	2.23055	0.518376	4.30295	1.6854e-05	0.000539063
AC124319.2		2.2279	0.417166	5.34057	9.2656e-08	4.42787e-06
LGALS3BP	galectin 3 binding protein	2.21892	0.193391	11.4737	1.78757e-30	5.48007e-28
CCR1	C-C motif chemokine receptor 1	2.19383	0.170717	12.8507	8.52858e-38	4.33039e-35
STAT2	signal transducer and activator of transcription 2	2.19168	0.144554	15.1617	6.34429e-52	9.3711e-49
DTX3L	deltex E3 ubiquitin ligase 3L	2.18069	0.152271	14.3211	1.61565e-46	1.31256e-43
RN7SL834P	RNA, 7SL, cytoplasmic 834, pseudogene	2.17741	0.514355	4.23329	2.303e-05	0.000710042
BST2	bone marrow stromal cell antigen 2	2.16124	0.13862	15.5911	8.36747e-55	1.69943e-51
UBE2L6	ubiquitin conjugating enzyme E2 L6	2.1496	0.16517	13.0145	1.01253e-38	5.48387e-36
PARP14	poly(ADP-ribose) polymerase family member 14	2.06821	0.154686	13.3704	9.00577e-41	5.41947e-38
PARP10	poly(ADP-ribose) polymerase family member 10	2.06327	0.27318	7.55276	4.26116e-14	4.04885e-12
RNF213	ring finger protein 213	2.06036	0.168876	12.2004	3.0921e-34	1.1962e-31
PARP12	poly(ADP-ribose) polymerase family member 12	2.05612	0.302984	6.78625	1.15087e-11	8.65712e-10
TTC21A	tetratricopeptide repeat domain 21A	2.04109	0.392229	5.20383	1.95224e-07	8.93521e-06
DHX58	DExH-box helicase 58	2.01761	0.317693	6.35081	2.14177e-10	1.40889e-08
TNK2-AS1	TNK2 antisense RNA 1	2.0148	0.436882	4.61176	3.99272e-06	0.000145131
TRIM22	tripartite motif containing 22	2.00906	0.277731	7.23383	4.69573e-13	4.08002e-11
MARCKS	myristoylated alanine rich protein kinase C substrate	2.0086	0.527456	3.80808	0.000140048	0.00344251
AL139352.1	novel transcript	1.9923	0.427097	4.66476	3.08981e-06	0.000115145
IFIT5	interferon induced protein with tetratricopeptide repeats 5	1.98864	0.188077	10.5736	3.95236e-26	8.98038e-24
TRIM21	tripartite motif containing 21	1.97996	0.17668	11.2065	3.78804e-29	1.06117e-26
TLR3	toll like receptor 3	1.96905	0.394396	4.99258	5.9577e-07	2.49486e-05
PLLP	plasmolipin	1.96131	0.492219	3.98463	6.75857e-05	0.00183634
SPATS2L	spermatogenesis associated serine rich 2 like	1.95379	0.128646	15.1874	4.28787e-52	6.96693e-49
KLHDC7B	kelch domain containing 7B	1.94649	0.227705	8.54832	1.24892e-17	1.54905e-15
SP110	SP110 nuclear body protein	1.94518	0.161875	12.0166	2.90805e-33	1.02718e-30
APOL6	apolipoprotein L6	1.92811	0.143854	13.4032	5.78898e-41	3.61767e-38
IFITM2	interferon induced transmembrane protein 2	1.92616	0.155849	12.3591	4.34935e-35	1.81201e-32
APOL1	apolipoprotein L1	1.91533	0.163936	11.6834	1.55034e-31	5.038e-29
IRS1	insulin receptor substrate 1	1.89241	0.250118	7.56608	3.84647e-14	3.67632e-12
AC124319.4	TEC	1.87259	0.480946	3.89356	9.87844e-05	0.00256398
MOV10	Mov10 RISC complex RNA helicase	1.85649	0.123312	15.0551	3.19423e-51	3.9923e-48
SAMHD1	SAM and HD domain containing deoxynucleoside triphosphate triphosphohydrolase 1	1.85637	0.340955	5.44461	5.19176e-08	2.55623e-06
GPR155	G protein-coupled receptor 155	1.83843	0.18806	9.77576	1.43083e-22	2.52696e-20
BISPR	BST2 interferon stimulated positive regulator	1.83711	0.203096	9.04551	1.48965e-19	2.22054e-17
CCDC194	coiled-coil domain containing 194	1.82961	0.511228	3.57885	0.000345112	0.00738785
TAP2	transporter 2, ATP binding cassette subfamily B member	1.76875	0.163245	10.8349	2.35226e-27	5.92915e-25
TOMM20P2	TOMM20 pseudogene 2	1.76154	0.176366	9.98795	1.72108e-23	3.21427e-21
PARP11	poly(ADP-ribose) polymerase family member 11	1.76105	0.225814	7.79871	6.25416e-15	6.31165e-13
TMEM140	transmembrane protein 140	1.74068	0.144071	12.0821	1.31274e-33	4.73986e-31
MNDA	myeloid cell nuclear differentiation antigen	1.72648	0.39288	4.39443	1.11066e-05	0.000365701
TDRD7	tudor domain containing 7	1.66685	0.132029	12.6249	1.53885e-36	7.35389e-34
SAT1	spermidine/spermine N1-acetyltransferase 1	1.65121	0.116538	14.1689	1.42648e-45	1.03606e-42
PRKD2	protein kinase D2	1.65078	0.157378	10.4893	9.67717e-26	2.09646e-23
HFE	homeostatic iron regulator	1.64033	0.373614	4.39044	1.13121e-05	0.000371311
SP100	SP100 nuclear antigen	1.62798	0.153976	10.5729	3.97949e-26	8.98038e-24
PPM1K	protein phosphatase, Mg2+/Mn2+ dependent 1K	1.62698	0.143696	11.3224	1.01657e-29	3.00315e-27
ANGPTL6	angiopoietin like 6	1.62119	0.426088	3.80482	0.000141906	0.00348115
DAPP1	dual adaptor of phosphotyrosine and 3-phosphoinositides 1	1.61557	0.358312	4.50883	6.51854e-06	0.000225828
TRANK1	tetratricopeptide repeat and ankyrin repeat containing 1	1.60814	0.11076	14.5191	9.16696e-48	8.27471e-45
PML	promyelocytic leukemia	1.60632	0.134121	11.9766	4.71213e-33	1.62899e-30
PI4K2B	phosphatidylinositol 4-kinase type 2 beta	1.59656	0.119921	13.3134	1.93479e-40	1.12273e-37
IFI30	IFI30, lysosomal thiol reductase	1.58473	0.194987	8.12736	4.38725e-16	4.75227e-14
TMEM123	transmembrane protein 123	1.5743	0.106243	14.8179	1.12206e-49	1.21542e-46
CHST12	carbohydrate sulfotransferase 12	1.56553	0.105843	14.7911	1.67245e-49	1.69838e-46
CNP	2',3'-cyclic nucleotide 3' phosphodiesterase	1.56304	0.109557	14.2669	3.51748e-46	2.72152e-43
MASTL	microtubule associated serine/threonine kinase like	1.55288	0.195193	7.95564	1.78204e-15	1.84424e-13
N4BP1	NEDD4 binding protein 1	1.52281	0.0921181	16.531	2.19341e-61	7.12771e-58
DLL1	delta like canonical Notch ligand 1	1.52264	0.330143	4.61205	3.98711e-06	0.000145131
AC083862.2	novel transcript, antisense to C7orf49	1.52035	0.183925	8.26617	1.38335e-16	1.56088e-14
CMTR1	cap methyltransferase 1	1.51509	0.155102	9.76834	1.53955e-22	2.68974e-20
HK2	hexokinase 2	1.50978	0.229831	6.56906	5.06323e-11	3.5157e-09
AL021707.6	novel transcript, antisense to SUN2	1.4986	0.303334	4.94045	7.79433e-07	3.18482e-05
AC015911.3	novel transcript, sense intronic SLFN12L	1.47879	0.222418	6.64869	2.95714e-11	2.13545e-09
IFI16	interferon gamma inducible protein 16	1.46532	0.101819	14.3914	5.85638e-47	5.00813e-44
TRAFD1	TRAF-type zinc finger domain containing 1	1.46172	0.127093	11.5012	1.30097e-30	4.06504e-28
EHD4	EH domain containing 4	1.44845	0.142232	10.1837	2.34473e-24	4.53539e-22
PTMS	parathymosin	1.44627	0.198752	7.27677	3.41904e-13	3.00025e-11
HLA-DOB	major histocompatibility complex, class II, DO beta	1.44493	0.374972	3.85343	0.000116475	0.00296164
TRIM5	tripartite motif containing 5	1.4387	0.137427	10.4689	1.20092e-25	2.53411e-23
PHF11	PHD finger protein 11	1.42889	0.144071	9.9179	3.48e-23	6.42535e-21
CHMP5	charged multivesicular body protein 5	1.42719	0.163417	8.73342	2.47084e-18	3.16112e-16
TENT5A	terminal nucleotidyltransferase 5A	1.42688	0.230393	6.19327	5.89281e-10	3.57263e-08
NMI	N-myc and STAT interactor	1.42228	0.156333	9.09776	9.22153e-20	1.40029e-17
UNC93B1	unc-93 homolog B1, TLR signaling regulator	1.41735	0.181182	7.82281	5.16573e-15	5.2458e-13
SLC38A5	solute carrier family 38 member 5	1.41077	0.150038	9.40277	5.31457e-21	8.46579e-19
ZCCHC2	zinc finger CCHC-type containing 2	1.39925	0.157486	8.88487	6.39938e-19	9.0415e-17
ATP10A	ATPase phospholipid transporting 10A (putative)	1.38647	0.271194	5.11248	3.17956e-07	1.38875e-05
SP140	SP140 nuclear body protein	1.38299	0.0976207	14.167	1.46661e-45	1.03606e-42
CD274	CD274 molecule	1.37796	0.196556	7.01052	2.37426e-12	1.89103e-10
ZNFX1	zinc finger NFX1-type containing 1	1.37719	0.113977	12.083	1.29908e-33	4.73986e-31
GBP4	guanylate binding protein 4	1.37146	0.107055	12.8108	1.42632e-37	7.0227e-35
SERPINB9P1	serpin family B member 9 pseudogene 1	1.36714	0.38698	3.53284	0.000411121	0.00861923
SLC15A3	solute carrier family 15 member 3	1.36097	0.356665	3.81582	0.000135732	0.00334655
TAP1	transporter 1, ATP binding cassette subfamily B member	1.35423	0.108442	12.4881	8.67422e-36	4.02682e-33
IRF9	interferon regulatory factor 9	1.34695	0.181112	7.43715	1.02884e-13	9.66277e-12
C19orf66	chromosome 19 open reading frame 66	1.34585	0.123981	10.8553	1.88225e-27	4.85442e-25
TRIM14	tripartite motif containing 14	1.33416	0.127336	10.4775	1.09651e-25	2.34423e-23
HELB	DNA helicase B	1.33185	0.120116	11.088	1.43465e-28	3.95089e-26
DRAP1	DR1 associated protein 1	1.32804	0.124367	10.6784	1.28434e-26	3.02435e-24
ATF3	activating transcription factor 3	1.32723	0.267728	4.95737	7.14525e-07	2.9466e-05
FANCA	FA complementation group A	1.322	0.168528	7.84444	4.34899e-15	4.44418e-13
ADAR	adenosine deaminase, RNA specific	1.30924	0.116127	11.2741	1.76084e-29	5.01932e-27
HAPLN3	hyaluronan and proteoglycan link protein 3	1.30665	0.210902	6.19554	5.80839e-10	3.53464e-08
CASP1	caspase 1	1.30188	0.0922846	14.1072	3.42866e-45	2.3212e-42
GBP5	guanylate binding protein 5	1.29999	0.154537	8.41216	4.02535e-17	4.77321e-15
STIMATE	STIM activating enhancer	1.29577	0.192293	6.7385	1.60029e-11	1.18728e-09
YEATS2	YEATS domain containing 2	1.2895	0.110636	11.6554	2.15462e-31	6.86435e-29
TTC39B	tetratricopeptide repeat domain 39B	1.27885	0.214611	5.95893	2.53891e-09	1.44744e-07
CTSS	cathepsin S	1.2617	0.118311	10.6643	1.49587e-26	3.47213e-24
NLRC5	NLR family CARD domain containing 5	1.2528	0.144143	8.69133	3.58216e-18	4.5471e-16
AC006254.1	novel MUSTN1-ITIH4 readthrough	1.24065	0.176536	7.02772	2.09942e-12	1.68868e-10
SMCHD1	structural maintenance of chromosomes flexible hinge domain containing 1	1.2351	0.11561	10.6834	1.21731e-26	2.90867e-24
TNK2	tyrosine kinase non receptor 2	1.23368	0.127505	9.67555	3.83036e-22	6.48288e-20
FAM122C	family with sequence similarity 122C	1.23364	0.226345	5.45026	5.02964e-08	2.49151e-06
DGLUCY	D-glutamate cyclase	1.23232	0.146507	8.41132	4.05405e-17	4.77321e-15
ADAMTSL4-AS1	ADAMTSL4 antisense RNA 1	1.23	0.282773	4.34978	1.36272e-05	0.000441946
NUB1	negative regulator of ubiquitin like proteins 1	1.21946	0.102366	11.9127	1.01638e-32	3.44045e-30
ZC3HAV1L	zinc finger CCCH-type containing, antiviral 1 like	1.21488	0.324601	3.7427	0.000182056	0.00429948
APOL2	apolipoprotein L2	1.20062	0.117604	10.209	1.80713e-24	3.53762e-22
IL2RA	interleukin 2 receptor subunit alpha	1.18678	0.291577	4.0702	4.69726e-05	0.00133429
TMEM229B	transmembrane protein 229B	1.1843	0.133794	8.85168	8.62089e-19	1.1972e-16
ANKFY1	ankyrin repeat and FYVE domain containing 1	1.18042	0.151643	7.78416	7.01775e-15	7.03855e-13
SCLT1	sodium channel and clathrin linker 1	1.17825	0.237856	4.95364	7.28387e-07	2.99616e-05
SBK1	SH3 domain binding kinase 1	1.1769	0.133602	8.80901	1.26257e-18	1.70952e-16
PSEN2	presenilin 2	1.17527	0.286231	4.10603	4.02516e-05	0.00115345
SOX8	SRY-box 8	1.15432	0.309965	3.72403	0.00019607	0.00455108
GCA	grancalcin	1.14726	0.298949	3.83765	0.000124216	0.00310026
UTRN	utrophin	1.14513	0.138395	8.27438	1.29128e-16	1.4792e-14
CCDC146	coiled-coil domain containing 146	1.14156	0.30005	3.80457	0.000142048	0.00348115
TIMM10	translocase of inner mitochondrial membrane 10	1.13829	0.218917	5.19964	1.99673e-07	9.03146e-06
DYNLT1	dynein light chain Tctex-type 1	1.13201	0.118195	9.57749	9.94358e-22	1.63195e-19
ITIH4	inter-alpha-trypsin inhibitor heavy chain family member 4	1.13045	0.166322	6.79675	1.07002e-11	8.12417e-10
C5orf56	chromosome 5 open reading frame 56	1.12896	0.106814	10.5694	4.13113e-26	9.19488e-24
RARRES3	retinoic acid receptor responder 3	1.1271	0.124753	9.03468	1.64489e-19	2.42966e-17
CARD16	caspase recruitment domain family member 16	1.12537	0.173812	6.47463	9.50428e-11	6.38122e-09
ALOX5AP	arachidonate 5-lipoxygenase activating protein	1.12462	0.114683	9.80632	1.05758e-22	1.8883e-20
CDH23	cadherin related 23	1.1242	0.238748	4.70874	2.49247e-06	9.46208e-05
TRIM34	tripartite motif containing 34	1.12277	0.302374	3.71317	0.000204683	0.00473744
USP15	ubiquitin specific peptidase 15	1.11741	0.102321	10.9207	9.18252e-28	2.40641e-25
USP30-AS1	USP30 antisense RNA 1	1.11702	0.231845	4.81797	1.45023e-06	5.6779e-05
C1GALT1	core 1 synthase, glycoprotein-N-acetylgalactosamine 3-beta-galactosyltransferase 1	1.10994	0.143095	7.75665	8.72049e-15	8.5873e-13
MYD88	MYD88, innate immune signal transduction adaptor	1.10923	0.119972	9.24571	2.33689e-20	3.61617e-18
SNTB1	syntrophin beta 1	1.10348	0.244397	4.51511	6.32825e-06	0.000220174
DUSP5	dual specificity phosphatase 5	1.0969	0.226534	4.84207	1.28492e-06	5.06733e-05
TRIM38	tripartite motif containing 38	1.09214	0.0876298	12.4631	1.1863e-35	5.35416e-33
SLFN12L	schlafen family member 12 like	1.09192	0.151678	7.19892	6.06911e-13	5.21751e-11
AL645939.1	HLA complex group 4 pseudogene 11	1.08857	0.247729	4.39419	1.11187e-05	0.000365701
AC073548.1	TEC	1.08157	0.299079	3.61634	0.000298798	0.00648181
CLIC3	chloride intracellular channel 3	1.07222	0.293628	3.65164	0.000260573	0.00583166
SLFN12	schlafen family member 12	1.0546	0.172377	6.11799	9.47655e-10	5.64011e-08
UBA7	ubiquitin like modifier activating enzyme 7	1.05293	0.0975885	10.7895	3.85733e-27	9.49605e-25
SCARB2	scavenger receptor class B member 2	1.05152	0.127797	8.22805	1.90284e-16	2.13223e-14
PSMB9	proteasome subunit beta 9	1.04574	0.11098	9.42281	4.39191e-21	7.06533e-19
SLFN13	schlafen family member 13	1.0448	0.177582	5.88348	4.01725e-09	2.25077e-07
SLC18B1	solute carrier family 18 member B1	1.03999	0.201385	5.16417	2.41509e-07	1.06922e-05
ARHGEF3	Rho guanine nucleotide exchange factor 3	1.01735	0.0929758	10.942	7.25415e-28	1.93222e-25
NAPA	NSF attachment protein alpha	1.01585	0.0937637	10.8341	2.37195e-27	5.92915e-25
KAT2A	lysine acetyltransferase 2A	1.01371	0.167983	6.03459	1.5937e-09	9.31456e-08
RBCK1	RANBP2-type and C3HC4-type zinc finger containing 1	1.01041	0.120006	8.41966	3.77591e-17	4.5111e-15
SCAMP1-AS1	SCAMP1 antisense RNA 1	1.00838	0.227679	4.42894	9.4698e-06	0.000318562
AC022916.1	novel transcript, antisense SLFN5	1.00487	0.282006	3.5633	0.000366223	0.00777367
TMEM62	transmembrane protein 62	1.00484	0.261256	3.8462	0.000119965	0.00301267
PSME2	proteasome activator subunit 2	1.00347	0.114669	8.75104	2.11397e-18	2.72601e-16
ODF2L	outer dense fiber of sperm tails 2 like	0.988586	0.112332	8.80059	1.36093e-18	1.81249e-16
AC099343.3	novel transcript	0.983153	0.276486	3.55588	0.000376709	0.00794905
AL671883.2	HLA complex group 4 (HCG4) pseudogene	0.98236	0.233237	4.21185	2.5329e-05	0.000775038
BAG1	BCL2 associated athanogene 1	0.980218	0.122005	8.03426	9.41455e-16	9.86888e-14
CD164	CD164 molecule	0.97175	0.0951162	10.2165	1.67358e-24	3.31613e-22
TRIM56	tripartite motif containing 56	0.967585	0.120225	8.0481	8.40915e-16	8.8722e-14
AZI2	5-azacytidine induced 2	0.963764	0.157514	6.1186	9.44032e-10	5.6392e-08
TMSB10	thymosin beta 10	0.95891	0.130452	7.35065	1.9724e-13	1.75123e-11
LPIN2	lipin 2	0.938496	0.100464	9.34164	9.48567e-21	1.49634e-18
LIPA	lipase A, lysosomal acid type	0.930058	0.174093	5.34229	9.17799e-08	4.39894e-06
DENND5A	DENN domain containing 5A	0.924495	0.111732	8.27424	1.29276e-16	1.4792e-14
SLFN5	schlafen family member 5	0.923542	0.115278	8.01145	1.13361e-15	1.1807e-13
SCML4	Scm polycomb group protein like 4	0.922847	0.137938	6.69028	2.22739e-11	1.63021e-09
GPR180	G protein-coupled receptor 180	0.918526	0.184081	4.98979	6.04434e-07	2.52288e-05
PIM2	Pim-2 proto-oncogene, serine/threonine kinase	0.916818	0.180138	5.08954	3.58932e-07	1.55934e-05
TMEM110-MUSTN1	TMEM110-MUSTN1 readthrough	0.900315	0.133685	6.73458	1.64403e-11	1.21419e-09
AC073111.5	novel zinc finger protein	0.898006	0.199545	4.50026	6.78702e-06	0.000233635
PPFIBP1	PPFIA binding protein 1	0.896317	0.209652	4.27527	1.90905e-05	0.000605825
MAML2	mastermind like transcriptional coactivator 2	0.89292	0.164518	5.42749	5.71508e-08	2.7802e-06
CASP10	caspase 10	0.888227	0.179793	4.94027	7.80131e-07	3.18482e-05
AC009133.1	novel transcript, antisense to C16orf53 and MVP	0.884038	0.229656	3.8494	0.00011841	0.00299676
TRIM69	tripartite motif containing 69	0.877152	0.158305	5.54091	3.00907e-08	1.51836e-06
REC8	REC8 meiotic recombination protein	0.870321	0.212115	4.10305	4.07734e-05	0.00116635
BTN2A3P	butyrophilin subfamily 2 member A3, pseudogene	0.86909	0.245408	3.54142	0.000397986	0.00837627
GTPBP2	GTP binding protein 2	0.862846	0.142698	6.04665	1.47885e-09	8.70593e-08
SCO2	SCO2, cytochrome c oxidase assembly protein	0.862551	0.240143	3.59182	0.000328373	0.00707613
AL445685.3	novel transcript	0.854015	0.203848	4.18947	2.79613e-05	0.000847602
MYL12A	myosin light chain 12A	0.853339	0.0964693	8.8457	9.09536e-19	1.24186e-16
KPNB1	karyopherin subunit beta 1	0.850236	0.115163	7.3829	1.54884e-13	1.40589e-11
GSDMD	gasdermin D	0.849832	0.121246	7.00918	2.39722e-12	1.9e-10
TAGAP	T cell activation RhoGTPase activating protein	0.84813	0.148841	5.69824	1.21052e-08	6.32426e-07
ANKIB1	ankyrin repeat and IBR domain containing 1	0.848021	0.114987	7.37492	1.64442e-13	1.47616e-11
GBP3	guanylate binding protein 3	0.846397	0.155682	5.43672	5.42695e-08	2.64796e-06
C3AR1	complement C3a receptor 1	0.842591	0.185738	4.53646	5.72072e-06	0.000199464
AC015911.8	RAB32, member RAS oncogene family (RAB32) pseudogene	0.838824	0.183012	4.58343	4.574e-06	0.000162267
FRMD4B	FERM domain containing 4B	0.836878	0.188679	4.43546	9.18771e-06	0.000310357
PSMB8	proteasome subunit beta 8	0.835221	0.0987234	8.46021	2.66895e-17	3.2362e-15
HLA-C	major histocompatibility complex, class I, C	0.832751	0.115853	7.18801	6.57404e-13	5.56328e-11
OGFR	opioid growth factor receptor	0.830915	0.135395	6.13699	8.40994e-10	5.04224e-08
STOM	stomatin	0.830213	0.100372	8.27138	1.32418e-16	1.50457e-14
AL136295.5	novel transcript	0.829688	0.20169	4.11368	3.89404e-05	0.00112182
SLC25A28	solute carrier family 25 member 28	0.829083	0.132421	6.26095	3.82632e-10	2.39115e-08
HLA-E	major histocompatibility complex, class I, E	0.828832	0.0933963	8.87435	7.03422e-19	9.85276e-17
ENDOD1	endonuclease domain containing 1	0.821314	0.165527	4.96181	6.98386e-07	2.88737e-05
ABCD1	ATP binding cassette subfamily D member 1	0.820266	0.190441	4.30719	1.6534e-05	0.00052987
TMEM106A	transmembrane protein 106A	0.819773	0.234947	3.48918	0.000484503	0.00995883
MVB12A	multivesicular body subunit 12A	0.818804	0.163228	5.01633	5.26674e-07	2.24016e-05
ETV6	ETS variant 6	0.816998	0.151351	5.39803	6.73758e-08	3.2581e-06
AL096816.1	TEC	0.816602	0.212269	3.84701	0.000119569	0.00301202
B2M	beta-2-microglobulin	0.814857	0.0823886	9.89041	4.58144e-23	8.36396e-21
CLEC2D	C-type lectin domain family 2 member D	0.811418	0.0833731	9.73237	2.19414e-22	3.75267e-20
CD226	CD226 molecule	0.809475	0.207192	3.90689	9.34909e-05	0.00245007
KIAA1217	KIAA1217	0.802736	0.174596	4.59766	4.27252e-06	0.000153925
LINS1	lines homolog 1	0.799096	0.170281	4.69281	2.69477e-06	0.000101131
MICB	MHC class I polypeptide-related sequence B	0.797388	0.150628	5.29375	1.19835e-07	5.62739e-06
IDH2	isocitrate dehydrogenase (NADP(+)) 2, mitochondrial	0.788625	0.124396	6.33963	2.30314e-10	1.50893e-08
CASP7	caspase 7	0.785944	0.176943	4.4418	8.92107e-06	0.000302609
PRF1	perforin 1	0.780707	0.120428	6.48277	9.00533e-11	6.09661e-09
IL15RA	interleukin 15 receptor subunit alpha	0.77854	0.162569	4.78898	1.6763e-06	6.51591e-05
EIF4E3	eukaryotic translation initiation factor 4E family member 3	0.773939	0.136458	5.67164	1.41435e-08	7.34198e-07
ADA2	adenosine deaminase 2	0.773125	0.186507	4.1453	3.39376e-05	0.000995341
DNAJA1	DnaJ heat shock protein family (Hsp40) member A1	0.772366	0.107441	7.18877	6.53786e-13	5.56163e-11
LYSMD2	LysM domain containing 2	0.759976	0.127239	5.97284	2.33156e-09	1.34816e-07
TRIM26	tripartite motif containing 26	0.7582	0.0905809	8.37041	5.74186e-17	6.71178e-15
AL365361.1	novel transcript	0.758096	0.143484	5.2835	1.26737e-07	5.90036e-06
SQOR	sulfide quinone oxidoreductase	0.756756	0.120533	6.27842	3.42036e-10	2.16241e-08
HEXD	hexosaminidase D	0.756695	0.120683	6.2701	3.60811e-10	2.2635e-08
MCL1	MCL1, BCL2 family apoptosis regulator	0.754897	0.0775265	9.73728	2.09072e-22	3.61384e-20
MKRN1	makorin ring finger protein 1	0.7545	0.0884522	8.53002	1.4632e-17	1.80106e-15
TMX1	thioredoxin related transmembrane protein 1	0.749323	0.128291	5.84079	5.19532e-09	2.86148e-07
GTPBP1	GTP binding protein 1	0.749298	0.127956	5.85588	4.74484e-09	2.6312e-07
BLZF1	basic leucine zipper nuclear factor 1	0.746996	0.189488	3.94219	8.07408e-05	0.00216481
SHISA5	shisa family member 5	0.740822	0.131759	5.62257	1.88137e-08	9.61276e-07
TBC1D1	TBC1 domain family member 1	0.733295	0.136589	5.36863	7.93361e-08	3.81377e-06
ZC3HAV1	zinc finger CCCH-type containing, antiviral 1	0.729163	0.125901	5.79155	6.974e-09	3.76457e-07
GIMAP2	GTPase, IMAP family member 2	0.728029	0.103778	7.01524	2.29556e-12	1.83735e-10
CD48	CD48 molecule	0.72734	0.110817	6.56346	5.25724e-11	3.61947e-09
TRAK2	trafficking kinesin protein 2	0.727029	0.113617	6.39896	1.56444e-10	1.03329e-08
PARP4	poly(ADP-ribose) polymerase family member 4	0.726254	0.0924062	7.85937	3.8607e-15	3.97016e-13
CHSY1	chondroitin sulfate synthase 1	0.724719	0.16978	4.26858	1.96725e-05	0.000619456
ERAP2	endoplasmic reticulum aminopeptidase 2	0.722995	0.101215	7.14313	9.12306e-13	7.6408e-11
SIDT1	SID1 transmembrane family member 1	0.721749	0.115898	6.22743	4.74158e-10	2.91823e-08
SETX	senataxin	0.720458	0.0822953	8.75454	2.04931e-18	2.66378e-16
MAD2L1BP	MAD2L1 binding protein	0.718735	0.155688	4.6165	3.9027e-06	0.000142818
HLA-B	major histocompatibility complex, class I, B	0.716163	0.087396	8.19446	2.51716e-16	2.76344e-14
CCND3	cyclin D3	0.715663	0.117089	6.11214	9.8301e-10	5.82918e-08
CD2AP	CD2 associated protein	0.713007	0.136525	5.22253	1.76498e-07	8.14701e-06
THEMIS2	thymocyte selection associated family member 2	0.708598	0.121265	5.8434	5.11459e-09	2.82659e-07
PCGF5	polycomb group ring finger 5	0.703934	0.112829	6.23893	4.4057e-10	2.74267e-08
KCNA3	potassium voltage-gated channel subfamily A member 3	0.702666	0.128943	5.44942	5.05351e-08	2.49573e-06
MOB3C	MOB kinase activator 3C	0.700276	0.165468	4.23209	2.31534e-05	0.0007114
FNDC3B	fibronectin type III domain containing 3B	0.699357	0.195583	3.57575	0.000349231	0.00746618
SP140L	SP140 nuclear body protein like	0.695053	0.141542	4.91056	9.08144e-07	3.67968e-05
CD74	CD74 molecule	0.691214	0.162663	4.24936	2.14385e-05	0.00066603
PSME1	proteasome activator subunit 1	0.690996	0.0930039	7.42975	1.088e-13	1.01596e-11
AIM2	absent in melanoma 2	0.690938	0.185376	3.72724	0.000193591	0.00452584
IRF1	interferon regulatory factor 1	0.690724	0.0932255	7.40917	1.27091e-13	1.17328e-11
QKI	QKI, KH domain containing RNA binding	0.688745	0.100198	6.87386	6.24893e-12	4.85802e-10
SRGAP2C	SLIT-ROBO Rho GTPase activating protein 2C	0.684845	0.149043	4.59496	4.32839e-06	0.000155355
EFR3A	EFR3 homolog A	0.680656	0.124133	5.48326	4.17556e-08	2.07476e-06
CD69	CD69 molecule	0.677485	0.0997984	6.78854	1.13272e-11	8.56018e-10
XYLT1	xylosyltransferase 1	0.677213	0.183332	3.69391	0.000220832	0.00505363
POFUT1	protein O-fucosyltransferase 1	0.677119	0.175083	3.86742	0.000109992	0.00282331
PVRIG	PVR related immunoglobulin domain containing	0.676112	0.146525	4.61431	3.94396e-06	0.000144003
PRKAG2	protein kinase AMP-activated non-catalytic subunit gamma 2	0.674389	0.126679	5.3236	1.01734e-07	4.83122e-06
TAPBP	TAP binding protein	0.673028	0.0912408	7.3764	1.62624e-13	1.46795e-11
SELL	selectin L	0.67142	0.169743	3.95551	7.63729e-05	0.00206131
ARID5A	AT-rich interaction domain 5A	0.67132	0.0948063	7.08096	1.43154e-12	1.1807e-10
PSMB8-AS1	PSMB8 antisense RNA 1 (head to head)	0.67001	0.160311	4.17943	2.92242e-05	0.0008777
KIAA0040	KIAA0040	0.666806	0.151677	4.39622	1.10154e-05	0.000363777
PSMB10	proteasome subunit beta 10	0.666078	0.109769	6.06798	1.29533e-09	7.65327e-08
BTN3A3	butyrophilin subfamily 3 member A3	0.664176	0.115207	5.76505	8.16335e-09	4.39199e-07
SOCS1	suppressor of cytokine signaling 1	0.660665	0.176425	3.74473	0.000180588	0.00427102
HLA-F	major histocompatibility complex, class I, F	0.656326	0.10526	6.23529	4.50935e-10	2.78932e-08
ELF1	E74 like ETS transcription factor 1	0.653634	0.0977692	6.68547	2.3018e-11	1.66963e-09
VAMP5	vesicle associated membrane protein 5	0.651297	0.181194	3.59447	0.000325057	0.00701398
CYB561	cytochrome b561	0.649916	0.113938	5.70411	1.16956e-08	6.12998e-07
AC007068.1	nucleophosmin (nucleolar phosphoprotein B23, numatrin) (NPM1) pseudogene	0.648308	0.146933	4.41227	1.02291e-05	0.000339881
CAPN2	calpain 2	0.647837	0.0978458	6.621	3.56774e-11	2.54248e-09
MTHFD2	methylenetetrahydrofolate dehydrogenase (NADP+ dependent) 2, methenyltetrahydrofolate cyclohydrolase	0.647014	0.16158	4.00429	6.22035e-05	0.00170435
TMCO4	transmembrane and coiled-coil domains 4	0.642033	0.164739	3.89726	9.72865e-05	0.00253793
CCR5	C-C motif chemokine receptor 5 (gene/pseudogene)	0.636695	0.0865909	7.35291	1.93938e-13	1.73138e-11
GNG5	G protein subunit gamma 5	0.636251	0.137724	4.61976	3.84186e-06	0.000141001
TINF2	TERF1 interacting nuclear factor 2	0.634116	0.120646	5.25602	1.4721e-07	6.83389e-06
ZDBF2	zinc finger DBF-type containing 2	0.633566	0.168499	3.76006	0.000169873	0.00405301
TAF8	TATA-box binding protein associated factor 8	0.63276	0.134945	4.68901	2.74529e-06	0.000102778
APOL3	apolipoprotein L3	0.627089	0.0927945	6.75783	1.40077e-11	1.04402e-09
CTSO	cathepsin O	0.625704	0.155752	4.01732	5.88649e-05	0.00162108
LNPEP	leucyl and cystinyl aminopeptidase	0.622656	0.101157	6.15535	7.49142e-10	4.50817e-08
XRN1	5'-3' exoribonuclease 1	0.620651	0.0937534	6.62004	3.59112e-11	2.54797e-09
MVP	major vault protein	0.619149	0.119051	5.20069	1.98549e-07	9.01125e-06
CASP4	caspase 4	0.618946	0.116397	5.31756	1.05168e-07	4.96734e-06
SPTLC2	serine palmitoyltransferase long chain base subunit 2	0.618282	0.14911	4.14648	3.37625e-05	0.000991995
BAK1	BCL2 antagonist/killer 1	0.614768	0.148681	4.13482	3.55226e-05	0.00103995
RNF31	ring finger protein 31	0.610452	0.146666	4.16218	3.15221e-05	0.000941311
RIPK1	receptor interacting serine/threonine kinase 1	0.604217	0.107345	5.62876	1.81507e-08	9.33265e-07
GCH1	GTP cyclohydrolase 1	0.601356	0.132294	4.54561	5.47759e-06	0.000192224
IL4I1	interleukin 4 induced 1	0.601353	0.165876	3.62532	0.000288599	0.00631962
HIRA	histone cell cycle regulator	0.599262	0.13503	4.43799	9.08011e-06	0.000307362
RAB8A	RAB8A, member RAS oncogene family	0.598927	0.140146	4.27359	1.92353e-05	0.00060923
ZNRF2	zinc and ring finger 2	0.598799	0.117689	5.08797	3.61912e-07	1.56809e-05
AC027290.2	novel transcript	0.596816	0.155621	3.83506	0.000125536	0.00312839
MED25	mediator complex subunit 25	0.594078	0.116081	5.11778	3.09153e-07	1.3576e-05
TRIM44	tripartite motif containing 44	0.593783	0.105548	5.6257	1.84755e-08	9.46974e-07
CCSAP	centriole, cilia and spindle associated protein	0.588779	0.135034	4.36023	1.29928e-05	0.000422214
KIF20B	kinesin family member 20B	0.586249	0.159852	3.66745	0.000244978	0.00553603
GALM	galactose mutarotase	0.585694	0.157207	3.72561	0.00019484	0.00453546
STAG3L5P-PVRIG2P-PILRB	STAG3L5P-PVRIG2P-PILRB readthrough	0.582558	0.123624	4.71232	2.44911e-06	9.34109e-05
MYCBP2	MYC binding protein 2, E3 ubiquitin protein ligase	0.580613	0.100888	5.75501	8.66361e-09	4.60021e-07
IRF2	interferon regulatory factor 2	0.577102	0.135846	4.2482	2.15492e-05	0.000666918
CASP17P	caspase 17, pseudogene	0.573911	0.151372	3.79139	0.000149809	0.0036384
IL18RAP	interleukin 18 receptor accessory protein	0.572208	0.13521	4.23201	2.31617e-05	0.0007114
CNDP2	carnosine dipeptidase 2	0.566623	0.0898522	6.30617	2.86031e-10	1.83693e-08
AEN	apoptosis enhancing nuclease	0.564501	0.160168	3.52443	0.00042439	0.00886311
CLUHP3	clustered mitochondria homolog pseudogene 3	0.561545	0.108162	5.19171	2.08367e-07	9.32659e-06
SYTL3	synaptotagmin like 3	0.561439	0.124717	4.5017	6.74127e-06	0.000232552
SPG11	SPG11, spatacsin vesicle trafficking associated	0.559813	0.149769	3.73784	0.000185609	0.00437702
TMEM106B	transmembrane protein 106B	0.559051	0.151507	3.68994	0.000224307	0.00512594
C18orf25	chromosome 18 open reading frame 25	0.557712	0.126766	4.39954	1.08482e-05	0.000358986
FYTTD1	forty-two-three domain containing 1	0.557518	0.126701	4.40029	1.08109e-05	0.00035848
TLE4	transducin like enhancer of split 4	0.550404	0.105948	5.19504	2.04679e-07	9.18679e-06
ZNF107	zinc finger protein 107	0.547122	0.135638	4.03368	5.49109e-05	0.00152251
TMEM170A	transmembrane protein 170A	0.54097	0.133306	4.05812	4.947e-05	0.00139305
CD47	CD47 molecule	0.538894	0.0916581	5.87939	4.11779e-09	2.29917e-07
FMR1	fragile X mental retardation 1	0.537528	0.0987865	5.44131	5.28908e-08	2.59628e-06
AFF1	AF4/FMR2 family member 1	0.534602	0.118922	4.4954	6.94383e-06	0.000238527
DNPEP	aspartyl aminopeptidase	0.534296	0.136433	3.91617	8.99674e-05	0.00237749
C6orf62	chromosome 6 open reading frame 62	0.532776	0.0824484	6.46193	1.03373e-10	6.91197e-09
PILRB	paired immunoglobin-like type 2 receptor beta	0.531672	0.11559	4.59964	4.23229e-06	0.000152814
ZFYVE26	zinc finger FYVE-type containing 26	0.531231	0.134853	3.93934	8.17071e-05	0.00218351
STX17	syntaxin 17	0.531193	0.151006	3.5177	0.000435304	0.00905611
FHL3	four and a half LIM domains 3	0.527722	0.14356	3.67596	0.000236959	0.00538477
PCYT1A	phosphate cytidylyltransferase 1, choline, alpha	0.527327	0.126945	4.15398	3.26738e-05	0.000968766
HM13	histocompatibility minor 13	0.526343	0.10192	5.16428	2.41373e-07	1.06922e-05
PSMA3	proteasome subunit alpha 3	0.525437	0.128309	4.09509	4.22007e-05	0.00120506
STARD7	StAR related lipid transfer domain containing 7	0.522817	0.118106	4.42669	9.56909e-06	0.000321237
EVL	Enah/Vasp-like	0.520317	0.083917	6.20037	5.63305e-10	3.44082e-08
STX16	syntaxin 16	0.518499	0.134652	3.85065	0.000117806	0.0029908
NADK	NAD kinase	0.516549	0.114604	4.50725	6.5672e-06	0.000227029
AIDA	axin interactor, dorsalization associated	0.51285	0.110516	4.64051	3.47556e-06	0.000128343
IQGAP2	IQ motif containing GTPase activating protein 2	0.512369	0.13625	3.76051	0.000169569	0.00405169
RC3H1	ring finger and CCCH-type domains 1	0.511176	0.142407	3.58953	0.000331275	0.00712921
KPNA5	karyopherin subunit alpha 5	0.509725	0.144361	3.53092	0.000414123	0.00867097
GRINA	glutamate ionotropic receptor NMDA type subunit associated protein 1	0.508047	0.129522	3.92246	8.76479e-05	0.00232697
HERPUD2	HERPUD family member 2	0.506023	0.116758	4.33395	1.46457e-05	0.000473088
TBX21	T-box 21	0.505953	0.103976	4.86605	1.1385e-06	4.53391e-05
PSMA2	proteasome subunit alpha 2	0.505189	0.130894	3.85952	0.00011361	0.0029024
DDX54	DEAD-box helicase 54	0.503565	0.117947	4.2694	1.95995e-05	0.000618355
VCPIP1	valosin containing protein interacting protein 1	0.503234	0.0899835	5.59252	2.23799e-08	1.1328e-06
RPL9P9	ribosomal protein L9 pseudogene 9	-0.50446	0.0875798	-5.76001	8.41107e-09	4.4955e-07
UBALD1	UBA like domain containing 1	-0.505398	0.141115	-3.58146	0.000341678	0.00732663
ZSCAN18	zinc finger and SCAN domain containing 18	-0.508075	0.136992	-3.70879	0.000208254	0.00480641
RPL13	ribosomal protein L13	-0.510755	0.0807386	-6.32604	2.5154e-10	1.62829e-08
IL4R	interleukin 4 receptor	-0.512917	0.141803	-3.6171	0.000297919	0.00647137
EIF3F	eukaryotic translation initiation factor 3 subunit F	-0.512968	0.0986622	-5.19924	2.00106e-07	9.03146e-06
JMJD7-PLA2G4B	JMJD7-PLA2G4B readthrough	-0.514615	0.133888	-3.84361	0.000121238	0.00303524
ZNF318	zinc finger protein 318	-0.514616	0.142191	-3.61918	0.000295534	0.00642816
SLFN11	schlafen family member 11	-0.516995	0.144612	-3.57504	0.000350174	0.00747512
TMC6	transmembrane channel like 6	-0.520711	0.113338	-4.59431	4.34184e-06	0.000155388
CHD7	chromodomain helicase DNA binding protein 7	-0.522238	0.130583	-3.9993	6.35313e-05	0.00173488
RPS20	ribosomal protein S20	-0.523092	0.0769475	-6.79803	1.06056e-11	8.09016e-10
SIGIRR	single Ig and TIR domain containing	-0.523352	0.141948	-3.68693	0.000226975	0.00516512
APPL1	adaptor protein, phosphotyrosine interacting with PH domain and leucine zipper 1	-0.52343	0.115266	-4.54107	5.59692e-06	0.000195567
SLC25A25-AS1	SLC25A25 antisense RNA 1	-0.524533	0.14824	-3.53839	0.000402569	0.00845084
RPL10	ribosomal protein L10	-0.528398	0.0771283	-6.8509	7.33886e-12	5.67818e-10
KDM2B	lysine demethylase 2B	-0.529838	0.11153	-4.75064	2.02778e-06	7.82599e-05
LAPTM5	lysosomal protein transmembrane 5	-0.530233	0.10926	-4.85296	1.21631e-06	4.82015e-05
LRRC75A-AS1	LRRC75A antisense RNA 1	-0.530574	0.0921345	-5.75869	8.47668e-09	4.51571e-07
RPS2	ribosomal protein S2	-0.532608	0.0731991	-7.27616	3.43455e-13	3.00025e-11
AQP3	aquaporin 3 (Gill blood group)	-0.541862	0.130199	-4.16181	3.1574e-05	0.000941311
TRAF1	TNF receptor associated factor 1	-0.542485	0.115172	-4.71022	2.47449e-06	9.4158e-05
DBN1	drebrin 1	-0.544944	0.108068	-5.04262	4.59199e-07	1.96862e-05
FAM43A	family with sequence similarity 43 member A	-0.547121	0.114215	-4.79029	1.66543e-06	6.48918e-05
KDM6B	lysine demethylase 6B	-0.549441	0.154259	-3.56181	0.000368303	0.00779335
MAN2B1	mannosidase alpha class 2B member 1	-0.550624	0.10489	-5.24953	1.52485e-07	7.0586e-06
GMCL1	germ cell-less, spermatogenesis associated 1	-0.552226	0.152435	-3.62271	0.000291531	0.00637239
RPL9	ribosomal protein L9	-0.5546	0.0779074	-7.11871	1.08943e-12	9.03113e-11
RPS17	ribosomal protein S17	-0.555865	0.0844218	-6.58438	4.56791e-11	3.18538e-09
BCL3	B cell CLL/lymphoma 3	-0.556173	0.124398	-4.47091	7.7889e-06	0.000266
RPL21P16	ribosomal protein L21 pseudogene 16	-0.557311	0.110611	-5.03845	4.69306e-07	2.00665e-05
GAPDH	glyceraldehyde-3-phosphate dehydrogenase	-0.558386	0.0815765	-6.84494	7.65074e-12	5.89143e-10
NUDT3	nudix hydrolase 3	-0.560191	0.119927	-4.6711	2.99594e-06	0.000111904
EPHA4	EPH receptor A4	-0.566149	0.154792	-3.65748	0.000254705	0.00571608
RPL22	ribosomal protein L22	-0.566288	0.091293	-6.20297	5.54072e-10	3.39719e-08
RPL23	ribosomal protein L23	-0.567432	0.0972359	-5.83562	5.35906e-09	2.93385e-07
RPS3	ribosomal protein S3	-0.569296	0.0821004	-6.93415	4.08673e-12	3.20778e-10
SOCS7	suppressor of cytokine signaling 7	-0.570492	0.155528	-3.66811	0.000244354	0.0055296
ALKBH7	alkB homolog 7	-0.572321	0.159045	-3.59849	0.000320071	0.00691558
NOP53	NOP53 ribosome biogenesis factor	-0.577423	0.0849309	-6.79874	1.0554e-11	8.08873e-10
CERK	ceramide kinase	-0.579489	0.0790267	-7.33282	2.25364e-13	1.99006e-11
SCART1	scavenger receptor family member expressed on T cells 1	-0.58456	0.112368	-5.20221	1.96933e-07	8.98215e-06
RPL15	ribosomal protein L15	-0.585608	0.0980852	-5.9704	2.36673e-09	1.36364e-07
GPR68	G protein-coupled receptor 68	-0.586832	0.140127	-4.18784	2.81617e-05	0.000852088
DEF8	differentially expressed in FDCP 8 homolog	-0.599706	0.155527	-3.85597	0.000115274	0.00293569
RGCC	regulator of cell cycle	-0.601601	0.163132	-3.68781	0.000226191	0.00515449
AL357060.1		-0.603389	0.144871	-4.16501	3.11339e-05	0.000931607
RPL10A	ribosomal protein L10a	-0.604974	0.0904594	-6.68779	2.26561e-11	1.65074e-09
TBCD	tubulin folding cofactor D	-0.604977	0.1243	-4.86706	1.13273e-06	4.522e-05
SLC25A6	solute carrier family 25 member 6	-0.605338	0.143926	-4.20589	2.60055e-05	0.000792752
TRIP10	thyroid hormone receptor interactor 10	-0.606688	0.152044	-3.99022	6.60121e-05	0.00179659
PLEC	plectin	-0.609248	0.0907509	-6.71341	1.90124e-11	1.3978e-09
AC068587.4		-0.611054	0.130104	-4.69664	2.64479e-06	9.97043e-05
FHOD1	formin homology 2 domain containing 1	-0.611976	0.105253	-5.81435	6.08687e-09	3.30767e-07
ABCA2	ATP binding cassette subfamily A member 2	-0.612477	0.132582	-4.61962	3.84438e-06	0.000141001
MAP2K3	mitogen-activated protein kinase kinase 3	-0.61611	0.151086	-4.07788	4.54488e-05	0.00129553
AC008105.3	novel transcript, antisense to FMNL1	-0.617009	0.105734	-5.8355	5.36284e-09	2.93385e-07
PRXL2B	peroxiredoxin like 2B	-0.617118	0.169438	-3.64215	0.000270373	0.00603437
PLD1	phospholipase D1	-0.625338	0.155484	-4.02189	5.77338e-05	0.00159534
RPS5	ribosomal protein S5	-0.637819	0.0842849	-7.56742	3.80701e-14	3.66013e-12
GOLGA2P7	GOLGA2 pseudogene 7	-0.641676	0.139858	-4.58805	4.47403e-06	0.000159417
SFXN3	sideroflexin 3	-0.645918	0.112656	-5.73354	9.83563e-09	5.2015e-07
SLC26A11	solute carrier family 26 member 11	-0.649711	0.137029	-4.74142	2.12223e-06	8.15179e-05
ZNF322	zinc finger protein 322	-0.652824	0.172512	-3.78423	0.000154183	0.00373348
NELL2	neural EGFL like 2	-0.655558	0.0986902	-6.64259	3.08228e-11	2.21597e-09
LTK	leukocyte receptor tyrosine kinase	-0.655568	0.134333	-4.88018	1.05988e-06	4.24482e-05
SLC2A4RG	SLC2A4 regulator	-0.661599	0.159554	-4.14654	3.37537e-05	0.000991995
RPS4X	ribosomal protein S4 X-linked	-0.662342	0.077283	-8.57035	1.03172e-17	1.29949e-15
EEF1G	eukaryotic translation elongation factor 1 gamma	-0.666741	0.0827195	-8.06027	7.61266e-16	8.13753e-14
NBPF15	NBPF member 15	-0.671933	0.14304	-4.69752	2.63345e-06	9.95076e-05
ADAM12	ADAM metallopeptidase domain 12	-0.672103	0.132849	-5.05916	4.21099e-07	1.81486e-05
PLXND1	plexin D1	-0.675558	0.151205	-4.46782	7.90226e-06	0.000269174
CD82	CD82 molecule	-0.676461	0.146767	-4.60907	4.0447e-06	0.000146366
EEF1B2	eukaryotic translation elongation factor 1 beta 2	-0.680705	0.0946005	-7.19558	6.21971e-13	5.31884e-11
SLC25A29	solute carrier family 25 member 29	-0.681108	0.160243	-4.25046	2.13337e-05	0.000665315
SYTL1	synaptotagmin like 1	-0.698108	0.111276	-6.27368	3.52618e-10	2.22067e-08
RPS3A	ribosomal protein S3A	-0.698958	0.0816457	-8.56087	1.12014e-17	1.4e-15
POMT1	protein O-mannosyltransferase 1	-0.703206	0.140269	-5.01326	5.35165e-07	2.27033e-05
TPCN1	two pore segment channel 1	-0.704198	0.168478	-4.17975	2.91826e-05	0.0008777
RORC	RAR related orphan receptor C	-0.707034	0.136253	-5.18915	2.1126e-07	9.4301e-06
HMGXB4	HMG-box containing 4	-0.711826	0.195593	-3.63933	0.000273345	0.00607838
RPS16	ribosomal protein S16	-0.713616	0.0810688	-8.8026	1.33685e-18	1.79514e-16
IRF2BPL	interferon regulatory factor 2 binding protein like	-0.716565	0.12952	-5.53247	3.15757e-08	1.58837e-06
NBPF14	NBPF member 14	-0.718184	0.198412	-3.61967	0.000294982	0.00642476
EEF1A1P5	eukaryotic translation elongation factor 1 alpha 1 pseudogene 5	-0.721474	0.144013	-5.0098	5.44865e-07	2.29947e-05
GIPR	gastric inhibitory polypeptide receptor	-0.723894	0.20628	-3.50929	0.000449313	0.00929992
TLE2	transducin like enhancer of split 2	-0.728428	0.176936	-4.11689	3.84014e-05	0.00111022
AC010616.1	ETS domain-containing transcription factor ERF	-0.736166	0.194757	-3.77991	0.000156883	0.00378196
LRP1	LDL receptor related protein 1	-0.742223	0.190451	-3.8972	9.73123e-05	0.00253793
SGSH	N-sulfoglucosamine sulfohydrolase	-0.744674	0.165106	-4.51027	6.47449e-06	0.000224781
KIFC3	kinesin family member C3	-0.751055	0.201525	-3.72685	0.000193884	0.00452619
ALDOC	aldolase, fructose-bisphosphate C	-0.754694	0.193162	-3.90704	9.34325e-05	0.00245007
CD83	CD83 molecule	-0.757053	0.215538	-3.51239	0.000444098	0.00922724
EEF1A1	eukaryotic translation elongation factor 1 alpha 1	-0.764405	0.0740945	-10.3166	5.92703e-25	1.20378e-22
BBC3	BCL2 binding component 3	-0.767654	0.175761	-4.36761	1.25615e-05	0.000409838
RPL17	ribosomal protein L17	-0.77065	0.0765179	-10.0715	7.38449e-24	1.39515e-21
RPS7	ribosomal protein S7	-0.770731	0.0957023	-8.05341	8.05154e-16	8.55042e-14
ITGB2	integrin subunit beta 2	-0.773268	0.157392	-4.91299	8.9697e-07	3.64349e-05
TMEM173	transmembrane protein 173	-0.773289	0.19978	-3.87071	0.000108518	0.00279872
COL5A1	collagen type V alpha 1 chain	-0.77403	0.169097	-4.57743	4.70719e-06	0.000165546
SAMD1	sterile alpha motif domain containing 1	-0.781086	0.213172	-3.66412	0.000248194	0.00560091
RPS8	ribosomal protein S8	-0.7831	0.0924122	-8.47399	2.37136e-17	2.89699e-15
RPLP0	ribosomal protein lateral stalk subunit P0	-0.786846	0.0796633	-9.87715	5.23006e-23	9.442e-21
EEF2	eukaryotic translation elongation factor 2	-0.787411	0.0931985	-8.44875	2.9445e-17	3.54387e-15
EIF4B	eukaryotic translation initiation factor 4B	-0.79148	0.087955	-8.99869	2.28422e-19	3.31375e-17
QPCTL	glutaminyl-peptide cyclotransferase like	-0.793944	0.211349	-3.75656	0.000172263	0.004098
TMC8	transmembrane channel like 8	-0.801636	0.108377	-7.39674	1.39566e-13	1.28117e-11
ANO8	anoctamin 8	-0.802531	0.172408	-4.65483	3.24247e-06	0.000120282
ZFP14	ZFP14 zinc finger protein	-0.818854	0.218304	-3.75098	0.000176146	0.00417814
RPL7	ribosomal protein L7	-0.821133	0.0808368	-10.1579	3.05534e-24	5.84038e-22
RASSF2	Ras association domain family member 2	-0.821863	0.129703	-6.3365	2.35045e-10	1.53374e-08
KLRB1	killer cell lectin like receptor B1	-0.831714	0.101841	-8.16681	3.16639e-16	3.45286e-14
RNF130	ring finger protein 130	-0.854336	0.164336	-5.19871	2.00673e-07	9.03195e-06
CRYBG3	crystallin beta-gamma domain containing 3	-0.857406	0.221945	-3.86316	0.000111932	0.00286404
HOPX	HOP homeobox	-0.868965	0.220915	-3.93348	8.37231e-05	0.00223005
PBX4	PBX homeobox 4	-0.876189	0.154632	-5.66629	1.45919e-08	7.55059e-07
GTF2IP4	general transcription factor IIi pseudogene 4	-0.879592	0.165956	-5.30014	1.15716e-07	5.44972e-06
NBL1	NBL1, DAN family BMP antagonist	-0.889362	0.220153	-4.03974	5.35115e-05	0.00148879
FADS3	fatty acid desaturase 3	-0.899616	0.180505	-4.98389	6.2319e-07	2.58967e-05
PAOX	polyamine oxidase	-0.902672	0.25714	-3.51043	0.000447379	0.00928355
ARHGAP31	Rho GTPase activating protein 31	-0.90975	0.260627	-3.49062	0.000481898	0.0099238
AC087741.1	novel transcript, antisense to CARD14	-0.916155	0.18222	-5.02775	4.96275e-07	2.1164e-05
SYNGR1	synaptogyrin 1	-0.917227	0.257172	-3.56659	0.000361658	0.00770146
ABCG1	ATP binding cassette subfamily G member 1	-0.919279	0.238867	-3.8485	0.000118842	0.00300303
RPL3	ribosomal protein L3	-0.9206	0.0752635	-12.2317	2.10504e-34	8.34213e-32
LRP8	LDL receptor related protein 8	-0.92099	0.193892	-4.75003	2.03389e-06	7.83096e-05
RPL5	ribosomal protein L5	-0.925477	0.0894751	-10.3434	4.48346e-25	9.22116e-23
RPS6	ribosomal protein S6	-0.925964	0.089083	-10.3944	2.62923e-25	5.47689e-23
ADAMTS10	ADAM metallopeptidase with thrombospondin type 1 motif 10	-0.933153	0.176473	-5.28779	1.23803e-07	5.78033e-06
PHLDA1	pleckstrin homology like domain family A member 1	-0.943547	0.12131	-7.77796	7.37039e-15	7.34687e-13
GDPD5	glycerophosphodiester phosphodiesterase domain containing 5	-0.946696	0.193994	-4.88003	1.06068e-06	4.24482e-05
COL6A1	collagen type VI alpha 1 chain	-0.94705	0.248069	-3.81768	0.000134711	0.00332642
BAIAP3	BAI1 associated protein 3	-0.950985	0.251695	-3.77832	0.000157889	0.00380057
RPL6	ribosomal protein L6	-0.955512	0.0842382	-11.343	8.03672e-30	2.41816e-27
STX1A	syntaxin 1A	-0.982076	0.26364	-3.72506	0.000195269	0.00453895
AL162151.2	pseudogene similar to part of ribosomal protein L3 (RPL3)	-0.982416	0.182248	-5.39054	7.02466e-08	3.38685e-06
TSPAN32	tetraspanin 32	-0.991244	0.272789	-3.63373	0.000279349	0.00615857
MATK	megakaryocyte-associated tyrosine kinase	-0.998313	0.151208	-6.60227	4.04916e-11	2.84808e-09
RPL4	ribosomal protein L4	-1.01245	0.0919119	-11.0155	3.2176e-28	8.71326e-26
KIT	KIT proto-oncogene receptor tyrosine kinase	-1.03171	0.271545	-3.7994	0.000145049	0.003544
RFLNB	refilin B	-1.03768	0.201981	-5.1375	2.78417e-07	1.22594e-05
FEZ1	fasciculation and elongation protein zeta 1	-1.03866	0.216385	-4.80004	1.58635e-06	6.19593e-05
AC007686.3	novel transcript, antisense to IRF2BPL	-1.04268	0.271177	-3.845	0.000120554	0.00302278
S100A4	S100 calcium binding protein A4	-1.04813	0.137314	-7.63312	2.29143e-14	2.24284e-12
AC020659.1	novel transcript, antisense to SPTBN5	-1.05594	0.149922	-7.04326	1.87795e-12	1.52565e-10
FAM156A	family with sequence similarity 156 member A	-1.06056	0.212138	-4.99938	5.75154e-07	2.42101e-05
CBX7	chromobox 7	-1.07931	0.117008	-9.22428	2.85464e-20	4.37567e-18
NECTIN1	nectin cell adhesion molecule 1	-1.07978	0.21804	-4.95222	7.337e-07	3.01039e-05
BRICD5	BRICHOS domain containing 5	-1.08466	0.280164	-3.8715	0.000108166	0.00279409
PACSIN1	protein kinase C and casein kinase substrate in neurons 1	-1.10878	0.302691	-3.66307	0.000249214	0.00560836
CTSF	cathepsin F	-1.11788	0.209712	-5.33056	9.79126e-08	4.66535e-06
COL5A3	collagen type V alpha 3 chain	-1.1464	0.243496	-4.70808	2.50056e-06	9.47066e-05
GDPD3	glycerophosphodiester phosphodiesterase domain containing 3	-1.16244	0.273588	-4.24889	2.14831e-05	0.000666141
N4BP3	NEDD4 binding protein 3	-1.16674	0.177672	-6.56682	5.14001e-11	3.55382e-09
EIF3L	eukaryotic translation initiation factor 3 subunit L	-1.16764	0.131927	-8.85065	8.70098e-19	1.19808e-16
IL23A	interleukin 23 subunit alpha	-1.17191	0.288228	-4.0659	4.78475e-05	0.0013544
ALS2CL	ALS2 C-terminal like	-1.17737	0.309837	-3.79995	0.000144724	0.00354138
PEG13	paternally expressed 13	-1.25436	0.316829	-3.95911	7.52306e-05	0.00203386
ITM2C	integral membrane protein 2C	-1.27404	0.144911	-8.7919	1.47051e-18	1.94251e-16
VLDLR	very low density lipoprotein receptor	-1.2883	0.228687	-5.63349	1.76603e-08	9.10933e-07
SCN1B	sodium voltage-gated channel beta subunit 1	-1.32056	0.298825	-4.41918	9.90765e-06	0.000331234
VASH1	vasohibin 1	-1.40609	0.221965	-6.33473	2.37759e-10	1.54524e-08
AFF3	AF4/FMR2 family member 3	-1.40614	0.330894	-4.24953	2.14222e-05	0.00066603
CASTOR1	cytosolic arginine sensor for mTORC1 subunit 1	-1.43703	0.325626	-4.41315	1.01878e-05	0.000339204
NEIL1	nei like DNA glycosylase 1	-1.51535	0.388979	-3.89572	9.79077e-05	0.00254529
SOX4	SRY-box 4	-1.66624	0.457674	-3.64066	0.000271944	0.0060611
TUB	tubby bipartite transcription factor	-1.6897	0.42999	-3.92963	8.50776e-05	0.00226242
GPATCH11	G-patch domain containing 11	-1.82159	0.269478	-6.7597	1.38273e-11	1.03533e-09
TUBB4A	tubulin beta 4A class IVa	-1.85429	0.470329	-3.94254	8.06216e-05	0.00216481
AP001972.5	TEC	-1.86862	0.38229	-4.88796	1.01886e-06	4.1078e-05
MAPT	microtubule associated protein tau	-2.0869	0.546336	-3.81981	0.000133554	0.00330287
IGSF22	immunoglobulin superfamily member 22	-2.15465	0.542433	-3.97219	7.12149e-05	0.0019285
TRIM7	tripartite motif containing 7	-2.17039	0.615066	-3.52871	0.00041759	0.00873231
KHK	ketohexokinase	-2.19162	0.515523	-4.25125	2.12578e-05	0.000664226
ANKRD18A	ankyrin repeat domain 18A	-2.22137	0.579495	-3.83328	0.000126446	0.00314625
CENPF	centromere protein F	-2.25053	0.610083	-3.68888	0.000225239	0.00514001
ANKRD13B	ankyrin repeat domain 13B	-2.33825	0.482122	-4.84991	1.2352e-06	4.88308e-05
AL590560.1		-2.6329	0.464121	-5.67286	1.40429e-08	7.31312e-07
MMP9	matrix metallopeptidase 9	-3.26567	0.654517	-4.98943	6.05565e-07	2.52288e-05
RAI14	retinoic acid induced 14	-3.53562	0.956306	-3.69716	0.000218026	0.00499646
SRGAP2D	SLIT-ROBO Rho GTPase activating protein 2D (pseudogene)	-3.62835	0.998942	-3.63219	0.000281023	0.00618707
F12	coagulation factor XII	-4.54363	1.16631	-3.89573	9.79026e-05	0.00254529
AL139082.2	thrombospondin type 1 domain containing 1 (THSD1) pseudogene	-5.2638	1.28146	-4.10767	3.99666e-05	0.00114731
AL110118.2	novel protein	-5.48748	1.30421	-4.20751	2.58199e-05	0.000788574
AP001781.2	novel protein	-5.77838	1.17984	-4.89758	9.70227e-07	3.92145e-05
