# Supplementary material for: Type I interferons drive MAIT cell functions against bacterial pneumonia
Source: J Exp Med. 2023 Jul 26;220(10):e20230037. doi: 10.1084/jem.20230037 (PMC10373297; doi:10.1084/jem.20230037)
Supplement: Table S3 — shows the human influenza–stimulated MAIT vs. non-stimulated MAITs gene list. [file JEM_20230037_TableS3.xlsx]

## Sheet: Table S3 Influenza
Human
Influenza-stimulated MAIT vs non-stimulated MAITs
	Upregulated	281			Total DEGs	382
	Downregulated	101
Gene name	Gene description	Log2 FC	lfcSE	stat	p-value	p-adj
PLSCR2	phospholipid scramblase 2	8.17815	1.35068	6.05482	1.40571e-09	4.72648e-07
BCL2L14	BCL2 like 14	7.7313	1.3763	5.61744	1.93812e-08	4.50413e-06
LINC02574	long intergenic non-protein coding RNA 2574	6.97831	1.81534	3.84408	0.000121004	0.00618218
LINC00487	long intergenic non-protein coding RNA 487	6.80557	1.73401	3.92477	8.68135e-05	0.0047969
OR52N2	olfactory receptor family 52 subfamily N member 2	6.51713	1.54471	4.21899	2.45396e-05	0.0019198
NRIR	negative regulator of interferon response	6.40865	1.40392	4.56482	4.99918e-06	0.000500135
TBC1D3I	TBC1 domain family member 3I	6.24474	1.6294	3.83254	0.000126827	0.0063762
AC104837.2	ribosomal protein L23 (RPL23) pseudogene	6.18253	1.18842	5.20231	1.96823e-07	3.2741e-05
FOXI1	forkhead box I1	6.05634	1.5708	3.85558	0.000115454	0.00602153
IFIT3	interferon induced protein with tetratricopeptide repeats 3	5.72844	0.790193	7.24942	4.18551e-13	3.1497e-10
ETV7	ETS variant 7	5.56021	1.39182	3.99493	6.47139e-05	0.00390334
IFIT1	interferon induced protein with tetratricopeptide repeats 1	5.49569	0.873715	6.29003	3.1741e-10	1.28616e-07
CD38	CD38 molecule	5.46712	1.19948	4.5579	5.16667e-06	0.000513515
CMPK2	cytidine/uridine monophosphate kinase 2	5.45296	0.821574	6.63722	3.1966e-11	1.80414e-08
CYP2J2	cytochrome P450 family 2 subfamily J member 2	5.28428	1.18074	4.47541	7.62654e-06	0.000713149
LAMP3	lysosomal associated membrane protein 3	5.0603	0.635775	7.95926	1.73067e-15	2.48635e-12
HDX	highly divergent homeobox	4.95917	1.23372	4.01967	5.82796e-05	0.00362596
RSAD2	radical S-adenosyl methionine domain containing 2	4.87377	0.741753	6.57061	5.0108e-11	2.55437e-08
FBXO39	F-box protein 39	4.82236	0.566996	8.50511	1.81423e-17	3.58378e-14
IFI44L	interferon induced protein 44 like	4.59601	0.784292	5.86008	4.62657e-09	1.26058e-06
AL137782.1	novel transcript	4.56338	1.21546	3.75445	0.000173722	0.00795748
IFIT2	interferon induced protein with tetratricopeptide repeats 2	4.52019	0.844521	5.35238	8.68068e-08	1.57679e-05
HMGB1P3	high mobility group box 1 pseudogene 3	4.41746	0.810163	5.45256	4.96499e-08	1.01898e-05
OAS3	2'-5'-oligoadenylate synthetase 3	4.35137	0.681845	6.38176	1.75063e-10	7.68477e-08
OAS1	2'-5'-oligoadenylate synthetase 1	4.35038	0.599966	7.25105	4.13563e-13	3.1497e-10
IFI6	interferon alpha inducible protein 6	4.17204	0.773663	5.39258	6.94535e-08	1.29126e-05
USP18	ubiquitin specific peptidase 18	4.0232	0.80995	4.96722	6.79195e-07	9.17378e-05
AP001610.1	novel transcript	3.96134	0.55942	7.08116	1.42955e-12	9.41299e-10
MX1	MX dynamin like GTPase 1	3.90807	0.662152	5.90207	3.58965e-09	1.07032e-06
SLC2A9	solute carrier family 2 member 9	3.89625	0.624147	6.24252	4.3059e-10	1.65966e-07
LY6E-DT	LY6E divergent transcript	3.79244	0.969918	3.91006	9.22729e-05	0.00504563
AKAP2	A-kinase anchoring protein 2	3.79176	0.88941	4.26323	2.0149e-05	0.0016329
TLL2	tolloid like 2	3.77319	1.00753	3.74498	0.000180411	0.00816916
DNAH11	dynein axonemal heavy chain 11	3.58703	0.91727	3.91056	9.20839e-05	0.00504563
MDK	midkine	3.46749	0.565997	6.12634	8.99237e-10	3.08927e-07
PRAL	p53 regulation associated lncRNA	3.41891	0.257593	13.2726	3.33968e-40	5.27769e-36
LGALS9	galectin 9	3.40126	0.89887	3.78393	0.000154369	0.00734788
AC069528.2	TEC	3.35522	0.698194	4.80557	1.54315e-06	0.000184468
ISG15	ISG15 ubiquitin-like modifier	3.3541	0.742333	4.51833	6.23306e-06	0.000604301
C2orf66	chromosome 2 open reading frame 66	3.30023	0.84914	3.88656	0.000101675	0.00542829
MZB1	marginal zone B and B1 cell specific protein	3.22581	0.616753	5.23031	1.69224e-07	2.9068e-05
LINC02086	long intergenic non-protein coding RNA 2086	3.19939	0.838067	3.81758	0.000134769	0.00661415
IFI44	interferon induced protein 44	3.18321	0.587719	5.41621	6.08763e-08	1.18769e-05
OASL	2'-5'-oligoadenylate synthetase like	3.16181	0.504039	6.27294	3.54296e-10	1.39973e-07
EPSTI1	epithelial stromal interaction 1	3.09514	0.306077	10.1123	4.87355e-24	3.85083e-20
XAF1	XIAP associated factor 1	3.09429	0.497361	6.22141	4.92699e-10	1.81073e-07
PLSCR1	phospholipid scramblase 1	3.08979	0.635202	4.86426	1.14886e-06	0.000146415
IFITM1	interferon induced transmembrane protein 1	3.07061	0.562136	5.46241	4.69726e-08	9.89745e-06
AL645608.5	novel transcript	3.04449	0.806995	3.77263	0.000161535	0.0075749
FAR2	fatty acyl-CoA reductase 2	3.03924	0.593073	5.12456	2.98229e-07	4.6205e-05
MX2	MX dynamin like GTPase 2	3.00654	0.616486	4.87689	1.0777e-06	0.000138462
LINC01358	long intergenic non-protein coding RNA 1358	2.98397	0.550737	5.41815	6.02199e-08	1.18769e-05
HELZ2	helicase with zinc finger 2	2.89099	0.521332	5.54539	2.93299e-08	6.62142e-06
TYMP	thymidine phosphorylase	2.80946	0.512806	5.47859	4.28725e-08	9.24428e-06
ANO7L1	anoctamin 7 like 1	2.79951	0.667706	4.19272	2.75631e-05	0.00212478
LAG3	lymphocyte activating 3	2.77307	0.688387	4.02836	5.61672e-05	0.00353629
RTP4	receptor transporter protein 4	2.76467	0.35896	7.7019	1.34058e-14	1.41235e-11
IFI35	interferon induced protein 35	2.7004	0.530167	5.09349	3.51533e-07	5.3416e-05
SAMD9L	sterile alpha motif domain containing 9 like	2.69915	0.719593	3.75093	0.000176177	0.00802339
LY6E	lymphocyte antigen 6 family member E	2.69298	0.491699	5.47689	4.32878e-08	9.24428e-06
OR52N4	olfactory receptor family 52 subfamily N member 4 (gene/pseudogene)	2.67205	0.530259	5.03914	4.6763e-07	6.9065e-05
IRF7	interferon regulatory factor 7	2.64328	0.467546	5.65352	1.57196e-08	3.76388e-06
SSTR3	somatostatin receptor 3	2.61199	0.434052	6.01769	1.76928e-09	5.825e-07
FBXO6	F-box protein 6	2.59523	0.393378	6.59729	4.18738e-11	2.20577e-08
PLVAP	plasmalemma vesicle associated protein	2.56432	0.673449	3.80775	0.00014024	0.00679817
AC116407.2	novel transcript	2.54746	0.487588	5.22462	1.74512e-07	2.96539e-05
HERC5	HECT and RLD domain containing E3 ubiquitin protein ligase 5	2.52436	0.495324	5.09638	3.46213e-07	5.31184e-05
ISG20	interferon stimulated exonuclease gene 20	2.51236	0.605858	4.14678	3.37183e-05	0.0024669
ODF3B	outer dense fiber of sperm tails 3B	2.50981	0.282888	8.87209	7.17881e-19	2.26894e-15
EIF2AK2	eukaryotic translation initiation factor 2 alpha kinase 2	2.50026	0.459407	5.44237	5.25757e-08	1.05228e-05
HERC6	HECT and RLD domain containing E3 ubiquitin protein ligase family member 6	2.49898	0.502541	4.97268	6.60341e-07	8.99601e-05
CD68	CD68 molecule	2.49849	0.614321	4.06708	4.76052e-05	0.0031346
OAS2	2'-5'-oligoadenylate synthetase 2	2.49783	0.482322	5.17876	2.23361e-07	3.63894e-05
STAT1	signal transducer and activator of transcription 1	2.4838	0.604335	4.10997	3.95706e-05	0.00275478
DDX60	DExD/H-box helicase 60	2.45853	0.285361	8.6155	6.96388e-18	1.83417e-14
UBQLNL	ubiquilin like	2.45236	0.660952	3.71035	0.000206976	0.00904436
TREX1	three prime repair exonuclease 1	2.44443	0.637588	3.83387	0.000126145	0.00636893
PARP9	poly(ADP-ribose) polymerase family member 9	2.44248	0.284448	8.58674	8.94683e-18	2.01981e-14
CCL3	C-C motif chemokine ligand 3	2.41151	0.466542	5.16892	2.35456e-07	3.79684e-05
DDX58	DExD/H-box helicase 58	2.39936	0.626164	3.83185	0.000127186	0.0063762
DDX60L	DExD/H-box 60 like	2.39469	0.594641	4.02711	5.64656e-05	0.00354097
RASGRP3	RAS guanyl releasing protein 3	2.34447	0.474731	4.93853	7.87148e-07	0.000104532
SELENOP	selenoprotein P	2.32224	0.561387	4.13662	3.52458e-05	0.00253177
TRIM25	tripartite motif containing 25	2.30109	0.293245	7.84701	4.26066e-15	5.61093e-12
IFIH1	interferon induced with helicase C domain 1	2.29873	0.297886	7.71681	1.19274e-14	1.41235e-11
LGALS3BP	galectin 3 binding protein	2.27741	0.233848	9.73885	2.05878e-22	8.13372e-19
FAP	fibroblast activation protein alpha	2.27075	0.549302	4.13387	3.567e-05	0.00253916
HSH2D	hematopoietic SH2 domain containing	2.26319	0.488675	4.63128	3.63406e-06	0.000385429
AGRN	agrin	2.24597	0.272993	8.2272	1.91634e-16	3.0284e-13
LAP3	leucine aminopeptidase 3	2.22961	0.300227	7.42639	1.11599e-13	1.03741e-10
SAMD9	sterile alpha motif domain containing 9	2.21694	0.538381	4.1178	3.82504e-05	0.00267465
CCL3L1	C-C motif chemokine ligand 3 like 1	2.21432	0.437143	5.06543	4.0747e-07	6.07477e-05
BST2	bone marrow stromal cell antigen 2	2.20113	0.289475	7.60385	2.87452e-14	2.83913e-11
TTC21A	tetratricopeptide repeat domain 21A	2.16167	0.550385	3.92755	8.58155e-05	0.00475839
PNPT1	polyribonucleotide nucleotidyltransferase 1	2.10693	0.321659	6.55018	5.74672e-11	2.83798e-08
AC008079.1	novel transcript, antisense to TUBA8	2.10581	0.569967	3.69462	0.000220218	0.00938033
NEB	nebulin	2.0591	0.512172	4.02032	5.81182e-05	0.00362596
STAT2	signal transducer and activator of transcription 2	2.05487	0.45931	4.47381	7.68395e-06	0.000714291
LINC01260	long intergenic non-protein coding RNA 1260	2.0279	0.484709	4.18375	2.86737e-05	0.00217851
BUB1	BUB1 mitotic checkpoint serine/threonine kinase	2.02383	0.443087	4.56757	4.93408e-06	0.000499828
DTX3L	deltex E3 ubiquitin ligase 3L	2.01548	0.20321	9.9182	3.46959e-23	1.82766e-19
PARP14	poly(ADP-ribose) polymerase family member 14	1.98904	0.492454	4.03904	5.36708e-05	0.00346187
IFIT5	interferon induced protein with tetratricopeptide repeats 5	1.98295	0.308278	6.43234	1.25657e-10	5.6736e-08
HAPLN3	hyaluronan and proteoglycan link protein 3	1.97094	0.271312	7.26448	3.74489e-13	3.11476e-10
PARP10	poly(ADP-ribose) polymerase family member 10	1.95931	0.254126	7.71	1.25818e-14	1.41235e-11
HLA-DOB	major histocompatibility complex, class II, DO beta	1.94627	0.331555	5.87011	4.35502e-09	1.20741e-06
PARP12	poly(ADP-ribose) polymerase family member 12	1.93335	0.490181	3.94416	8.00814e-05	0.00456869
TRIM22	tripartite motif containing 22	1.91062	0.461137	4.14328	3.4237e-05	0.00249331
TNK2-AS1	TNK2 antisense RNA 1	1.89097	0.34991	5.40415	6.51161e-08	1.25491e-05
APOL1	apolipoprotein L1	1.88401	0.304336	6.19055	5.99565e-10	2.15339e-07
UBE2L6	ubiquitin conjugating enzyme E2 L6	1.88216	0.291386	6.45934	1.05159e-10	4.88774e-08
RNF213	ring finger protein 213	1.86468	0.462552	4.03129	5.54709e-05	0.00350643
COL7A1	collagen type VII alpha 1 chain	1.85792	0.440939	4.21354	2.51399e-05	0.00194748
AL139352.1	novel transcript	1.81966	0.418891	4.344	1.39912e-05	0.00120821
IRF4	interferon regulatory factor 4	1.81673	0.38712	4.69293	2.69313e-06	0.000295553
DHX58	DExH-box helicase 58	1.80174	0.250353	7.19677	6.16546e-13	4.23621e-10
CCDC194	coiled-coil domain containing 194	1.79167	0.449938	3.98204	6.83271e-05	0.00404988
NDC80	NDC80, kinetochore complex component	1.78263	0.382618	4.65904	3.17694e-06	0.000343871
HK2	hexokinase 2	1.77702	0.377117	4.71211	2.45163e-06	0.000272927
DLL1	delta like canonical Notch ligand 1	1.77104	0.47239	3.7491	0.000177472	0.00805916
ATP10A	ATPase phospholipid transporting 10A (putative)	1.76168	0.278814	6.31848	2.64155e-10	1.09854e-07
BISPR	BST2 interferon stimulated positive regulator	1.75771	0.208585	8.42681	3.55223e-17	6.23732e-14
BRCA2	BRCA2, DNA repair associated	1.75616	0.38078	4.61201	3.98791e-06	0.000414611
SP110	SP110 nuclear body protein	1.74479	0.263141	6.63062	3.34269e-11	1.82154e-08
SAMHD1	SAM and HD domain containing deoxynucleoside triphosphate triphosphohydrolase 1	1.74154	0.296562	5.87241	4.29502e-09	1.20741e-06
MOV10	Mov10 RISC complex RNA helicase	1.73562	0.278452	6.23311	4.57275e-10	1.72055e-07
PML	promyelocytic leukemia	1.73034	0.294687	5.8718	4.31091e-09	1.20741e-06
AC005833.1	novel protein	1.72283	0.424099	4.06234	4.85828e-05	0.0031857
TAP2	transporter 2, ATP binding cassette subfamily B member	1.71941	0.249955	6.87888	6.03261e-12	3.81334e-09
CD274	CD274 molecule	1.71483	0.410316	4.17929	2.92425e-05	0.0022111
SECTM1	secreted and transmembrane 1	1.70605	0.410595	4.15507	3.25189e-05	0.00240138
SPATS2L	spermatogenesis associated serine rich 2 like	1.70322	0.302863	5.62375	1.86859e-08	4.40737e-06
TDRD7	tudor domain containing 7	1.65139	0.29932	5.51715	3.44539e-08	7.66866e-06
PPM1K	protein phosphatase, Mg2+/Mn2+ dependent 1K	1.64205	0.275344	5.96364	2.46685e-09	7.64384e-07
NUGGC	nuclear GTPase, germinal center associated	1.6392	0.374147	4.38116	1.18048e-05	0.00103639
PRKD2	protein kinase D2	1.60603	0.304248	5.27868	1.30117e-07	2.28472e-05
TRAFD1	TRAF-type zinc finger domain containing 1	1.58192	0.287476	5.50277	3.7386e-08	8.20571e-06
ADRA2B	adrenoceptor alpha 2B	1.57642	0.40416	3.90049	9.5999e-05	0.00516011
TMEM140	transmembrane protein 140	1.5652	0.290147	5.39452	6.87079e-08	1.29126e-05
TOMM20P2	TOMM20 pseudogene 2	1.56268	0.271862	5.74806	9.02739e-09	2.26444e-06
UNC93B1	unc-93 homolog B1, TLR signaling regulator	1.52163	0.351126	4.33358	1.46705e-05	0.00124644
AC025171.5	novel transcript	1.50743	0.37859	3.9817	6.84248e-05	0.00404988
PARP11	poly(ADP-ribose) polymerase family member 11	1.49933	0.223186	6.71787	1.84396e-11	1.12077e-08
N4BP1	NEDD4 binding protein 1	1.49524	0.250693	5.96444	2.45469e-09	7.64384e-07
AC083862.2	novel transcript, antisense to C7orf49	1.49141	0.31564	4.72502	2.30089e-06	0.000260776
SP100	SP100 nuclear antigen	1.48488	0.204294	7.26833	3.63953e-13	3.11476e-10
AC105749.1	TEC	1.48427	0.28462	5.21491	1.83911e-07	3.09185e-05
CNP	2',3'-cyclic nucleotide 3' phosphodiesterase	1.48167	0.250518	5.91442	3.3304e-09	1.01212e-06
ADAMTSL4-AS1	ADAMTSL4 antisense RNA 1	1.47892	0.358058	4.13041	3.6212e-05	0.00256618
IFI16	interferon gamma inducible protein 16	1.4733	0.251593	5.8559	4.74446e-09	1.27079e-06
SEMA3B	semaphorin 3B	1.45881	0.367678	3.96762	7.2593e-05	0.00423316
NFE2L3	nuclear factor, erythroid 2 like 3	1.45413	0.395798	3.67393	0.000238846	0.00988083
ZNFX1	zinc finger NFX1-type containing 1	1.44981	0.276408	5.24519	1.56122e-07	2.71121e-05
CASP1	caspase 1	1.4427	0.289613	4.98147	6.31027e-07	8.74747e-05
TAP1	transporter 1, ATP binding cassette subfamily B member	1.42553	0.238893	5.96722	2.41329e-09	7.64384e-07
TRANK1	tetratricopeptide repeat and ankyrin repeat containing 1	1.42292	0.245635	5.79281	6.92164e-09	1.80971e-06
STIMATE	STIM activating enhancer	1.42182	0.295266	4.8154	1.46906e-06	0.0001828
ADAM19	ADAM metallopeptidase domain 19	1.40708	0.258546	5.44228	5.26039e-08	1.05228e-05
TMEM229B	transmembrane protein 229B	1.38542	0.343466	4.03364	5.49191e-05	0.00349142
TRIM5	tripartite motif containing 5	1.36618	0.27927	4.89195	9.98419e-07	0.000129328
TMEM123	transmembrane protein 123	1.33229	0.251242	5.30283	1.14019e-07	2.02455e-05
C19orf66	chromosome 19 open reading frame 66	1.33088	0.287117	4.63533	3.56362e-06	0.000380513
NFKBIE	NFKB inhibitor epsilon	1.31785	0.283482	4.64881	3.33852e-06	0.000358902
CASP10	caspase 10	1.30518	0.324973	4.01627	5.91254e-05	0.00366415
AC116366.1	novel transcript	1.30396	0.342286	3.80955	0.000139219	0.00676946
IRF9	interferon regulatory factor 9	1.30281	0.24135	5.39802	6.73801e-08	1.2829e-05
AC006254.1	novel MUSTN1-ITIH4 readthrough	1.2935	0.240761	5.37254	7.76336e-08	1.42656e-05
ADAR	adenosine deaminase, RNA specific	1.29314	0.197767	6.53867	6.20673e-11	2.97227e-08
APOL2	apolipoprotein L2	1.28938	0.263411	4.89495	9.83313e-07	0.000128424
CMTR1	cap methyltransferase 1	1.28889	0.22766	5.66145	1.50095e-08	3.64916e-06
TRIM14	tripartite motif containing 14	1.28451	0.255978	5.01806	5.21967e-07	7.49877e-05
C1orf61	chromosome 1 open reading frame 61	1.28426	0.31061	4.13466	3.55485e-05	0.00253916
DRAP1	DR1 associated protein 1	1.27518	0.295855	4.31014	1.63153e-05	0.001357
CPLANE1	ciliogenesis and planar polarity effector 1	1.26924	0.199958	6.34753	2.18801e-10	9.34518e-08
AC015911.3	novel transcript, sense intronic SLFN12L	1.26639	0.274771	4.6089	4.04808e-06	0.000418116
SBK1	SH3 domain binding kinase 1	1.24653	0.307233	4.05729	4.96459e-05	0.00321817
PHF11	PHD finger protein 11	1.23984	0.214926	5.76867	7.98976e-09	2.03649e-06
TENT5A	terminal nucleotidyltransferase 5A	1.23099	0.286276	4.30001	1.7079e-05	0.00141308
DYNLT1	dynein light chain Tctex-type 1	1.22535	0.299513	4.09115	4.29233e-05	0.00293644
FANCA	FA complementation group A	1.2247	0.292295	4.18995	2.79022e-05	0.00214048
TIMM10	translocase of inner mitochondrial membrane 10	1.21031	0.279081	4.33677	1.4459e-05	0.00123511
SCO2	SCO2, cytochrome c oxidase assembly protein	1.21016	0.310132	3.90208	9.53688e-05	0.00514373
TNK2	tyrosine kinase non receptor 2	1.20986	0.25372	4.76848	1.85624e-06	0.000215692
ZCCHC2	zinc finger CCHC-type containing 2	1.2064	0.234336	5.14819	2.63012e-07	4.18058e-05
PSME2	proteasome activator subunit 2	1.20363	0.220547	5.45749	4.82906e-08	1.00413e-05
SCLT1	sodium channel and clathrin linker 1	1.19844	0.324852	3.68919	0.00022497	0.00945184
DGLUCY	D-glutamate cyclase	1.19522	0.304311	3.92761	8.57933e-05	0.00475839
SMN2	survival of motor neuron 2, centromeric	1.18891	0.317913	3.73973	0.000184219	0.00830008
CHMP5	charged multivesicular body protein 5	1.18861	0.238955	4.97421	6.55153e-07	8.99601e-05
NUB1	negative regulator of ubiquitin like proteins 1	1.18695	0.273988	4.33212	1.4768e-05	0.00124801
C5orf56	chromosome 5 open reading frame 56	1.18564	0.275011	4.31125	1.62332e-05	0.001357
UBA7	ubiquitin like modifier activating enzyme 7	1.17694	0.242331	4.85673	1.19338e-06	0.000149674
YEATS2	YEATS domain containing 2	1.16842	0.25899	4.51144	6.43891e-06	0.000620452
DENND5A	DENN domain containing 5A	1.15191	0.285603	4.03324	5.50126e-05	0.00349142
MICB	MHC class I polypeptide-related sequence B	1.1462	0.222735	5.14606	2.6602e-07	4.18058e-05
SMCHD1	structural maintenance of chromosomes flexible hinge domain containing 1	1.14446	0.263696	4.34007	1.42439e-05	0.00122335
GTPBP1	GTP binding protein 1	1.14121	0.288705	3.95285	7.72243e-05	0.00442165
NCF4	neutrophil cytosolic factor 4	1.1396	0.307162	3.7101	0.000207179	0.00904436
ARHGEF3	Rho guanine nucleotide exchange factor 3	1.13773	0.293252	3.87968	0.000104592	0.00556521
MYD88	MYD88, innate immune signal transduction adaptor	1.1318	0.2759	4.10221	4.09219e-05	0.00282397
NCOA3	nuclear receptor coactivator 3	1.12681	0.284498	3.9607	7.47292e-05	0.00434171
LPIN2	lipin 2	1.12155	0.252058	4.44956	8.60447e-06	0.000795184
NLRC5	NLR family CARD domain containing 5	1.11242	0.189336	5.87536	4.21933e-09	1.20741e-06
TRIM38	tripartite motif containing 38	1.11232	0.240957	4.61627	3.907e-06	0.00040889
IDH2	isocitrate dehydrogenase (NADP(+)) 2, mitochondrial	1.09163	0.294864	3.70215	0.000213777	0.00923038
BAG1	BCL2 associated athanogene 1	1.0856	0.284017	3.82231	0.000132207	0.00653419
RBCK1	RANBP2-type and C3HC4-type zinc finger containing 1	1.08494	0.267419	4.05709	4.96889e-05	0.00321817
ANKFY1	ankyrin repeat and FYVE domain containing 1	1.07311	0.161381	6.64954	2.9401e-11	1.72083e-08
AL136295.5	novel transcript	1.06808	0.236244	4.5211	6.15194e-06	0.000600118
AKT1S1	AKT1 substrate 1	1.05759	0.259905	4.06915	4.71857e-05	0.00311998
RARRES3	retinoic acid receptor responder 3	1.0567	0.249817	4.22987	2.33822e-05	0.00184755
SCARB2	scavenger receptor class B member 2	1.05259	0.254197	4.14085	3.46016e-05	0.00250476
DNAJA1	DnaJ heat shock protein family (Hsp40) member A1	1.04878	0.222573	4.71205	2.45242e-06	0.000272927
GSDMD	gasdermin D	1.04192	0.282369	3.68991	0.000224334	0.00945184
PSMB9	proteasome subunit beta 9	1.03124	0.236141	4.36705	1.25934e-05	0.00109953
AZI2	5-azacytidine induced 2	1.01666	0.260181	3.9075	9.32579e-05	0.00506785
TRIM56	tripartite motif containing 56	1.01446	0.214737	4.7242	2.31024e-06	0.000260776
CD164	CD164 molecule	1.01388	0.243221	4.16854	3.06556e-05	0.00229597
USP15	ubiquitin specific peptidase 15	1.01247	0.213397	4.74453	2.08995e-06	0.00023933
PMAIP1	phorbol-12-myristate-13-acetate-induced protein 1	0.991192	0.268983	3.68496	0.000228736	0.00956274
GBP3	guanylate binding protein 3	0.983265	0.236201	4.16283	3.14322e-05	0.00233203
TRIM69	tripartite motif containing 69	0.982769	0.206868	4.7507	2.02713e-06	0.000233831
KIAA0040	KIAA0040	0.965357	0.252087	3.82947	0.000128421	0.00640202
IL6ST	interleukin 6 signal transducer	0.954319	0.259888	3.67203	0.000240628	0.00992857
NAPA	NSF attachment protein alpha	0.954017	0.211592	4.50876	6.52071e-06	0.000624526
TAPBP	TAP binding protein	0.953191	0.22378	4.2595	2.04884e-05	0.00165193
ZC3HAV1	zinc finger CCCH-type containing, antiviral 1	0.945113	0.163196	5.79127	6.98553e-09	1.80971e-06
AC015911.8	RAB32, member RAS oncogene family (RAB32) pseudogene	0.944471	0.21366	4.42044	9.84983e-06	0.000899751
TBC1D1	TBC1 domain family member 1	0.942684	0.220719	4.27096	1.94632e-05	0.00159366
ALOX5AP	arachidonate 5-lipoxygenase activating protein	0.942246	0.226843	4.15373	3.27098e-05	0.00240425
MVP	major vault protein	0.939179	0.244044	3.8484	0.000118894	0.00613764
MKRN1	makorin ring finger protein 1	0.938344	0.236054	3.97512	7.03423e-05	0.00411711
CLUHP3	clustered mitochondria homolog pseudogene 3	0.93154	0.249867	3.72814	0.000192895	0.00861109
ITIH4	inter-alpha-trypsin inhibitor heavy chain family member 4	0.924059	0.247337	3.73604	0.000186942	0.00839275
CTSS	cathepsin S	0.922246	0.245572	3.7555	0.000172994	0.00794718
PSMB8	proteasome subunit beta 8	0.918963	0.202363	4.54116	5.59448e-06	0.00055256
SLFN12L	schlafen family member 12 like	0.909168	0.215721	4.21455	2.50276e-05	0.00194748
UTRN	utrophin	0.892162	0.183477	4.86252	1.15899e-06	0.000146524
SELL	selectin L	0.874951	0.237204	3.68861	0.000225485	0.00945184
KPNB1	karyopherin subunit beta 1	0.874041	0.236543	3.69507	0.000219827	0.00938033
RBMXL1	RBMX like 1	0.869541	0.213574	4.07139	4.67339e-05	0.00311998
SLFN5	schlafen family member 5	0.864945	0.202413	4.27317	1.92714e-05	0.00158618
AVIL	advillin	0.863507	0.221012	3.90706	9.34276e-05	0.00506785
OGFR	opioid growth factor receptor	0.860606	0.227551	3.78204	0.000155549	0.00737187
ARID5A	AT-rich interaction domain 5A	0.858207	0.230815	3.71816	0.000200678	0.00883375
ZFYVE26	zinc finger FYVE-type containing 26	0.851389	0.169499	5.02298	5.08761e-07	7.4444e-05
RPS6KA5	ribosomal protein S6 kinase A5	0.836934	0.209319	3.99837	6.37799e-05	0.00386174
NFKBIZ	NFKB inhibitor zeta	0.821771	0.205974	3.98969	6.61605e-05	0.00396036
TRIM26	tripartite motif containing 26	0.817365	0.212945	3.83839	0.000123846	0.00627288
LINS1	lines homolog 1	0.80448	0.196822	4.08734	4.36344e-05	0.00295946
MVB12A	multivesicular body subunit 12A	0.801929	0.207248	3.86942	0.000109095	0.00574677
IRF1	interferon regulatory factor 1	0.798041	0.195355	4.08508	4.40622e-05	0.0029757
HLA-C	major histocompatibility complex, class I, C	0.790182	0.15771	5.01036	5.43282e-07	7.66561e-05
MOB3C	MOB kinase activator 3C	0.788671	0.157111	5.01982	5.17191e-07	7.49831e-05
ERAP2	endoplasmic reticulum aminopeptidase 2	0.787137	0.180304	4.36561	1.26769e-05	0.00110073
LIPA	lipase A, lysosomal acid type	0.785603	0.193004	4.0704	4.6933e-05	0.00311998
B2M	beta-2-microglobulin	0.77998	0.180628	4.31817	1.57331e-05	0.0013225
PSME1	proteasome activator subunit 1	0.77809	0.190316	4.08841	4.34332e-05	0.00295852
MED25	mediator complex subunit 25	0.774361	0.199725	3.87715	0.000105689	0.0056047
NOD1	nucleotide binding oligomerization domain containing 1	0.771002	0.172086	4.48034	7.45258e-06	0.000705228
TESPA1	thymocyte expressed, positive selection associated 1	0.76655	0.159779	4.79755	1.60619e-06	0.000189423
C4orf3	chromosome 4 open reading frame 3	0.754551	0.200191	3.76915	0.000163805	0.00763601
ZNF236	zinc finger protein 236	0.750401	0.169107	4.43745	9.10327e-06	0.000836389
HLA-E	major histocompatibility complex, class I, E	0.731676	0.155452	4.70676	2.51681e-06	0.000278134
CNDP2	carnosine dipeptidase 2	0.72599	0.189068	3.83984	0.000123117	0.006256
SPG11	SPG11, spatacsin vesicle trafficking associated	0.72033	0.194066	3.71178	0.000205804	0.00903423
HLA-B	major histocompatibility complex, class I, B	0.719351	0.173751	4.14013	3.47114e-05	0.00250476
RIPOR2	RHO family interacting cell polarization regulator 2	0.711765	0.193623	3.67604	0.000236883	0.00985124
TRAK2	trafficking kinesin protein 2	0.707507	0.188337	3.7566	0.000172238	0.00793552
HLA-F	major histocompatibility complex, class I, F	0.695792	0.182044	3.82211	0.000132313	0.00653419
MCL1	MCL1, BCL2 family apoptosis regulator	0.684806	0.183925	3.72329	0.000196644	0.00875372
PRKCE	protein kinase C epsilon	0.675542	0.168761	4.00296	6.25547e-05	0.0038316
NUCB1	nucleobindin 1	0.660958	0.178397	3.70499	0.000211396	0.00917774
GADD45B	growth arrest and DNA damage inducible beta	0.657418	0.154402	4.25784	2.06408e-05	0.00165577
DNPEP	aspartyl aminopeptidase	0.656393	0.177587	3.69617	0.000218877	0.00937373
HEXD	hexosaminidase D	0.653519	0.17106	3.82042	0.000133227	0.00655882
RAB3GAP2	RAB3 GTPase activating non-catalytic protein subunit 2	0.65024	0.172314	3.77356	0.000160932	0.00756905
PSMB8-AS1	PSMB8 antisense RNA 1 (head to head)	0.635213	0.143964	4.4123	1.02279e-05	0.000928919
RNF31	ring finger protein 31	0.635151	0.16421	3.86793	0.000109764	0.00576277
LINC01145	long intergenic non-protein coding RNA 1145	0.58497	0.158107	3.69984	0.000215733	0.0092879
OTUD4	OTU deubiquitinase 4	0.556777	0.136778	4.07066	4.68798e-05	0.00311998
KIF5C	kinesin family member 5C	-0.527036	0.138285	-3.81123	0.000138277	0.00674441
GMCL1	germ cell-less, spermatogenesis associated 1	-0.566566	0.13954	-4.06025	4.90202e-05	0.0032011
MYO1F	myosin IF	-0.578663	0.128515	-4.50267	6.71046e-06	0.000638827
HERC1	HECT and RLD domain containing E3 ubiquitin protein ligase family member 1	-0.581728	0.117775	-4.93931	7.84015e-07	0.000104532
SEPT9	septin 9	-0.586176	0.14804	-3.95958	7.50823e-05	0.00434625
TP53I13	tumor protein p53 inducible protein 13	-0.595032	0.146224	-4.06932	4.71497e-05	0.00311998
KLRB1	killer cell lectin like receptor B1	-0.614372	0.154477	-3.9771	6.97595e-05	0.00411347
CALHM2	calcium homeostasis modulator family member 2	-0.619337	0.162699	-3.80665	0.00014086	0.00680739
RGS14	regulator of G protein signaling 14	-0.624663	0.151545	-4.12197	3.75654e-05	0.00263842
PPM1M	protein phosphatase, Mg2+/Mn2+ dependent 1M	-0.627585	0.167824	-3.73955	0.000184353	0.00830008
CXCR4	C-X-C motif chemokine receptor 4	-0.638172	0.168756	-3.78163	0.000155806	0.00737187
TMC6	transmembrane channel like 6	-0.64188	0.133836	-4.79601	1.6186e-06	0.000189472
TBCD	tubulin folding cofactor D	-0.644712	0.171254	-3.76465	0.000166786	0.0077521
RBL2	RB transcriptional corepressor like 2	-0.655393	0.176219	-3.7192	0.000199853	0.00883375
PSTPIP1	proline-serine-threonine phosphatase interacting protein 1	-0.657115	0.143954	-4.56477	5.0004e-06	0.000500135
ABCA2	ATP binding cassette subfamily A member 2	-0.658265	0.134241	-4.90362	9.40871e-07	0.000123905
CNN2	calponin 2	-0.659567	0.178142	-3.70248	0.000213499	0.00923038
S1PR5	sphingosine-1-phosphate receptor 5	-0.664752	0.138193	-4.81032	1.50688e-06	0.000183178
SFXN3	sideroflexin 3	-0.665109	0.181174	-3.6711	0.000241505	0.00993879
CYB5A	cytochrome b5 type A	-0.679413	0.168291	-4.03713	5.41092e-05	0.00347597
NPRL2	NPR2 like, GATOR1 complex subunit	-0.684973	0.173791	-3.94136	8.10197e-05	0.00460559
MCM6	minichromosome maintenance complex component 6	-0.685002	0.177718	-3.85443	0.000115999	0.00603005
RASA3	RAS p21 protein activator 3	-0.711431	0.140211	-5.074	3.89548e-07	5.86288e-05
HLTF	helicase like transcription factor	-0.721238	0.172239	-4.18743	2.82135e-05	0.0021539
PBX4	PBX homeobox 4	-0.725496	0.191115	-3.79612	0.000146977	0.0070457
SCART1	scavenger receptor family member expressed on T cells 1	-0.728527	0.180513	-4.03586	5.44017e-05	0.00348061
B3GNTL1	UDP-GlcNAc:betaGal beta-1,3-N-acetylglucosaminyltransferase like 1	-0.729845	0.177748	-4.10607	4.02449e-05	0.00278943
TMEM71	transmembrane protein 71	-0.732626	0.182924	-4.00508	6.19963e-05	0.00381217
TP53I11	tumor protein p53 inducible protein 11	-0.752455	0.203861	-3.69102	0.000223355	0.00945184
RNF166	ring finger protein 166	-0.75301	0.200083	-3.76349	0.000167561	0.00776531
MAP4K2	mitogen-activated protein kinase kinase kinase kinase 2	-0.753292	0.171336	-4.39659	1.09965e-05	0.000981571
PHLDA1	pleckstrin homology like domain family A member 1	-0.782187	0.190852	-4.09839	4.16029e-05	0.00285848
NLGN2	neuroligin 2	-0.784513	0.179037	-4.38185	1.17677e-05	0.00103639
FGFRL1	fibroblast growth factor receptor like 1	-0.789372	0.207956	-3.79587	0.000147129	0.0070457
GTF2IP4	general transcription factor IIi pseudogene 4	-0.823928	0.194948	-4.2264	2.37456e-05	0.00186692
ABCA7	ATP binding cassette subfamily A member 7	-0.827861	0.215202	-3.8469	0.000119622	0.00613764
AHNAK	AHNAK nucleoprotein	-0.827928	0.220276	-3.75859	0.000170874	0.00789568
ADARB1	adenosine deaminase, RNA specific B1	-0.842273	0.222224	-3.7902	0.000150529	0.00718672
PASK	PAS domain containing serine/threonine kinase	-0.872485	0.174296	-5.00576	5.5641e-07	7.78137e-05
LRP1	LDL receptor related protein 1	-0.878021	0.228057	-3.85	0.000118117	0.00612003
RASSF2	Ras association domain family member 2	-0.8863	0.191823	-4.6204	3.83002e-06	0.000403506
AGAP1	ArfGAP with GTPase domain, ankyrin repeat and PH domain 1	-0.889221	0.229704	-3.87116	0.000108318	0.00572492
MRPS31P5	mitochondrial ribosomal protein S31 pseudogene 5	-0.913183	0.247532	-3.68915	0.000225005	0.00945184
PLXND1	plexin D1	-0.920622	0.127407	-7.22584	4.98019e-13	3.57736e-10
PLD1	phospholipase D1	-0.926381	0.24696	-3.75113	0.000176038	0.00802339
TSC22D3	TSC22 domain family member 3	-0.935637	0.226632	-4.12844	3.65229e-05	0.00257666
AL357060.1		-0.942766	0.235596	-4.00163	6.29077e-05	0.00383834
ARID3A	AT-rich interaction domain 3A	-0.94711	0.226894	-4.17424	2.98986e-05	0.00224994
RORC	RAR related orphan receptor C	-0.95328	0.207082	-4.6034	4.15651e-06	0.000426528
CCR2	C-C motif chemokine receptor 2	-0.955828	0.155743	-6.1372	8.39895e-10	2.94952e-07
SLC2A11	solute carrier family 2 member 11	-0.967621	0.247695	-3.9065	9.36412e-05	0.00506785
AL162151.2	pseudogene similar to part of ribosomal protein L3 (RPL3)	-0.983713	0.257931	-3.81386	0.000136816	0.0066938
SYTL1	synaptotagmin like 1	-0.987269	0.211198	-4.67461	2.94512e-06	0.000320977
SNTB2	syntrophin beta 2	-0.991536	0.247225	-4.01066	6.05496e-05	0.00373776
EIF3L	eukaryotic translation initiation factor 3 subunit L	-0.9935	0.238449	-4.16652	3.09287e-05	0.0023055
PDZD4	PDZ domain containing 4	-0.995526	0.206953	-4.81041	1.50625e-06	0.000183178
NECTIN1	nectin cell adhesion molecule 1	-0.998379	0.207503	-4.81139	1.49882e-06	0.000183178
LTK	leukocyte receptor tyrosine kinase	-1.00632	0.228949	-4.39542	1.10561e-05	0.000981571
AC159540.2	novel transcript	-1.02167	0.225499	-4.53071	5.87856e-06	0.000577011
BMP1	bone morphogenetic protein 1	-1.04739	0.26772	-3.91225	9.14401e-05	0.00503494
SLC2A4RG	SLC2A4 regulator	-1.06778	0.251488	-4.24587	2.17751e-05	0.0017292
AL359220.1	novel transcript, antisense to PRKCH	-1.07153	0.278517	-3.84728	0.000119436	0.00613764
TMC8	transmembrane channel like 8	-1.07212	0.243161	-4.40908	1.03811e-05	0.000937442
TTYH3	tweety family member 3	-1.07552	0.223864	-4.80436	1.55251e-06	0.000184468
DBP	D-box binding PAR bZIP transcription factor	-1.11394	0.299396	-3.72063	0.000198727	0.00882159
EPHA1	EPH receptor A1	-1.12944	0.265801	-4.24921	2.14525e-05	0.00171219
CPNE7	copine 7	-1.12956	0.219536	-5.14523	2.67189e-07	4.18058e-05
APOLD1	apolipoprotein L domain containing 1	-1.16843	0.309603	-3.77397	0.000160667	0.00756905
CIDEB	cell death-inducing DFFA-like effector b	-1.18486	0.24649	-4.80694	1.5326e-06	0.000184468
NAB2	NGFI-A binding protein 2	-1.19178	0.266284	-4.47561	7.61946e-06	0.000713149
KIT	KIT proto-oncogene receptor tyrosine kinase	-1.19584	0.311129	-3.84354	0.000121273	0.00618218
TFAP4	transcription factor AP-4	-1.1987	0.304325	-3.93889	8.18607e-05	0.00463672
MATK	megakaryocyte-associated tyrosine kinase	-1.23367	0.28905	-4.26803	1.9721e-05	0.00160645
LIME1	Lck interacting transmembrane adaptor 1	-1.25344	0.332352	-3.77142	0.000162321	0.00758923
RGCC	regulator of cell cycle	-1.25737	0.33042	-3.80538	0.000141587	0.00682167
COL5A3	collagen type V alpha 3 chain	-1.25978	0.323141	-3.89856	9.6768e-05	0.00518381
FAM106A	family with sequence similarity 106 member A	-1.26048	0.318711	-3.95495	7.65514e-05	0.00439906
GIPR	gastric inhibitory polypeptide receptor	-1.26902	0.331922	-3.82325	0.000131703	0.00653419
HOPX	HOP homeobox	-1.29493	0.324762	-3.98731	6.68269e-05	0.00398515
HIP1	huntingtin interacting protein 1	-1.3219	0.247545	-5.34003	9.29329e-08	1.66889e-05
ITM2C	integral membrane protein 2C	-1.38276	0.275979	-5.01039	5.43189e-07	7.66561e-05
ALDH5A1	aldehyde dehydrogenase 5 family member A1	-1.4148	0.359894	-3.93117	8.45334e-05	0.00473717
EPHA4	EPH receptor A4	-1.48178	0.266418	-5.56188	2.66884e-08	6.11242e-06
TMCC2	transmembrane and coiled-coil domain family 2	-1.50239	0.408796	-3.67515	0.000237709	0.00985963
CASTOR1	cytosolic arginine sensor for mTORC1 subunit 1	-1.50809	0.383163	-3.93591	8.28835e-05	0.00467788
GNG7	G protein subunit gamma 7	-1.74813	0.452503	-3.86325	0.000111888	0.00585485
BAIAP2-DT	BAIAP2 divergent transcript	-1.78196	0.479225	-3.71843	0.000200467	0.00883375
CDHR1	cadherin related family member 1	-1.81197	0.461314	-3.92786	8.57063e-05	0.00475839
GPATCH11	G-patch domain containing 11	-1.86716	0.326176	-5.72438	1.0381e-08	2.56329e-06
CR1	complement C3b/C4b receptor 1 (Knops blood group)	-2.09991	0.566651	-3.70583	0.000210702	0.00917278
SEMA6C	semaphorin 6C	-2.2009	0.423253	-5.19997	1.9932e-07	3.28109e-05
AL590560.2	uncharacterized LOC107985216	-2.37642	0.600694	-3.95613	7.61734e-05	0.00439331
MISP3	MISP family member 3	-2.40236	0.650814	-3.69132	0.000223091	0.00945184
RPS3AP26	ribosomal protein S3a pseudogene 26	-2.70142	0.613875	-4.4006	1.07953e-05	0.000969307
SLITRK5	SLIT and NTRK like family member 5	-2.91096	0.790489	-3.68247	0.000230981	0.00963113
MMP9	matrix metallopeptidase 9	-3.20115	0.857665	-3.7324	0.000189665	0.00849085
SRGAP2D	SLIT-ROBO Rho GTPase activating protein 2D (pseudogene)	-4.01145	1.00523	-3.99057	6.5915e-05	0.00396036
CYP1B1	cytochrome P450 family 1 subfamily B member 1	-6.16819	1.66744	-3.69919	0.000216285	0.0092879
ADAMTS1	ADAM metallopeptidase with thrombospondin type 1 motif 1	-6.28355	1.37307	-4.57628	4.73324e-06	0.000482577
LRRC37A15P	leucine rich repeat containing 37 member A15, pseudogene	-6.38083	1.59493	-4.0007	6.31541e-05	0.00383855
TMEM163	transmembrane protein 163	-6.60498	1.67974	-3.93214	8.41926e-05	0.00473486
